# Supplementary material for: Inference of Essential Genes of the Parasite Haemonchus contortus via Machine Learning
Source: Int J Mol Sci. 2024 Jun 27;25(13):7015. doi: 10.3390/ijms25137015 (PMC11240989; doi:10.3390/ijms25137015)
Supplement: Supplementary file 1 [file ijms-25-07015-s001.zip]

Archive with 1 entries (1 files):
- ijms-3056074-supplementary.xlsx
