# Supplementary material for: Inference of Essential Genes of the Parasite Haemonchus contortus via Machine Learning
Source: Int J Mol Sci. 2024 Jun 27;25(13):7015. doi: 10.3390/ijms25137015 (PMC11240989; doi:10.3390/ijms25137015)
Supplement: Supplementary file 1 [file ijms-25-07015-s001.zip › ijms-3056074-supplementary.xlsx]

## Sheet: Essentiality HC
Table S1. Genes ranked according to their probability of being essential
Gene code	ML_ranked_Final	Ortholog in Caenorhabditis elegans	Ortholog in Drosophila melanogaster	Ortholog in Ovis aries (sheep)	Annotation
HCON_00026200	1	Yes	Yes	Yes	ID=transcript:HCON_00026200;Parent=gene:HCON_00026200;Name=HCON_00026200;info=method:InterPro accession:IPR002119 description:Histone H2A %0Amethod:InterPro accession:IPR007125 description:Histone H2A/H2B/H3 %0Amethod:InterPro accession:IPR009072 description:Histone-fold %0Amethod:InterPro accession:IPR032454 description:Histone H2A%2C C-terminal domain %0Amethod:InterPro accession:IPR032458 desc…
HCON_00189730	2	Yes	Yes	Yes	ID=transcript:HCON_00189730;Parent=gene:HCON_00189730;Name=HCON_00189730;info=method:InterPro accession:IPR000196 description:Ribosomal protein L19/L19e %0Amethod:InterPro accession:IPR015972 description:Ribosomal protein L19/L19e%2C domain 1 %0Amethod:InterPro accession:IPR023638 description:Ribosomal protein L19/L19e conserved site %0Amethod:InterPro accession:IPR033935 description:Ribosomal pr…
HCON_00030130	3	Yes	Yes	Yes	ID=transcript:HCON_00030130.1;Parent=gene:HCON_00030130;Name=HCON_00030130.1;info=method:InterPro accession:IPR000592 description:Ribosomal protein S27e %0Amethod:InterPro accession:IPR011332 description:Zinc-binding ribosomal protein
HCON_00192260	4	Yes	Yes	Yes	ID=transcript:HCON_00192260;Parent=gene:HCON_00192260;Name=HCON_00192260;info=method:InterPro accession:IPR000530 description:Ribosomal protein S12e %0Amethod:InterPro accession:IPR004038 description:Ribosomal protein L7Ae/L30e/S12e/Gadd45 %0Amethod:InterPro accession:IPR029064 description:50S ribosomal protein L30e-like
HCON_00071580	5	Yes	Yes	Yes	ID=transcript:HCON_00071580;Parent=gene:HCON_00071580;Name=HCON_00071580;info=method:InterPro accession:IPR001971 description:Ribosomal protein S11 %0Amethod:InterPro accession:IPR036967 description:Ribosomal protein S11 superfamily
HCON_00119340	6	Yes	Yes	Yes	ID=transcript:HCON_00119340;Parent=gene:HCON_00119340;Name=HCON_00119340;info=method:InterPro accession:IPR004977 description:Ribosomal protein S25
HCON_00089950	7	Yes	Yes	Yes	ID=transcript:HCON_00089950;Parent=gene:HCON_00089950;Name=HCON_00089950;info=method:InterPro accession:IPR000626 description:Ubiquitin domain %0Amethod:InterPro accession:IPR001975 description:Ribosomal protein L40e %0Amethod:InterPro accession:IPR019954 description:Ubiquitin conserved site %0Amethod:InterPro accession:IPR019956 description:Ubiquitin %0Amethod:InterPro accession:IPR029071 descri…
HCON_00035620	8	Yes	Yes	Yes	ID=transcript:HCON_00035620;Parent=gene:HCON_00035620;Name=HCON_00035620;info=method:InterPro accession:IPR001912 description:Ribosomal protein S4/S9%2C N-terminal %0Amethod:InterPro accession:IPR002942 description:RNA-binding S4 domain %0Amethod:InterPro accession:IPR005710 description:Ribosomal protein S4/S9%2C eukaryotic/archaeal %0Amethod:InterPro accession:IPR018079 description:Ribosomal pro…
HCON_00008450	9	Yes	Yes	Yes	ID=transcript:HCON_00008450;Parent=gene:HCON_00008450;Name=HCON_00008450;info=method:InterPro accession:IPR001196 description:Ribosomal protein L15%2C conserved site %0Amethod:InterPro accession:IPR021131 description:Ribosomal protein L18e/L15P %0Amethod:InterPro accession:IPR030878 description:Ribosomal protein L15 %0Amethod:InterPro accession:IPR036227 description:Ribosomal L18e/L15P superfamily
HCON_00067400	10	Yes	Yes	Yes	ID=transcript:HCON_00067400;Parent=gene:HCON_00067400;Name=HCON_00067400;info=method:InterPro accession:IPR001147 description:Ribosomal protein L21e %0Amethod:InterPro accession:IPR008991 description:Translation protein SH3-like domain superfamily %0Amethod:InterPro accession:IPR018259 description:Ribosomal protein L21e%2C conserved site %0Amethod:InterPro accession:IPR036948 description:Ribosoma…
HCON_00004310	11	Yes	Yes	Yes	ID=transcript:HCON_00004310;Parent=gene:HCON_00004310;Name=HCON_00004310;info=method:InterPro accession:IPR009071 description:High mobility group box domain %0Amethod:InterPro accession:IPR036910 description:High mobility group box domain superfamily
HCON_00004650	12	Yes	Yes	Yes	ID=transcript:HCON_00004650;Parent=gene:HCON_00004650;Name=HCON_00004650;info=method:InterPro accession:IPR000554 description:Ribosomal protein S7e
HCON_00021810	13	Yes	Yes	Yes	ID=transcript:HCON_00021810;Parent=gene:HCON_00021810;Name=HCON_00021810;info=method:InterPro accession:IPR000054 description:Ribosomal protein L31e %0Amethod:InterPro accession:IPR020052 description:Ribosomal protein L31e%2C conserved site %0Amethod:InterPro accession:IPR023621 description:Ribosomal protein L31e domain superfamily
HCON_00071960	14	Yes	Yes	Yes	ID=transcript:HCON_00071960;Parent=gene:HCON_00071960;Name=HCON_00071960;info=method:InterPro accession:IPR000795 description:Transcription factor%2C GTP-binding domain %0Amethod:InterPro accession:IPR004160 description:Translation elongation factor EFTu/EF1A%2C C-terminal %0Amethod:InterPro accession:IPR004161 description:Translation elongation factor EFTu-like%2C domain 2 %0Amethod:InterPro acc…
HCON_00014070	15	Yes	Yes	Yes	ID=transcript:HCON_00014070;Parent=gene:HCON_00014070;Name=HCON_00014070;info=method:InterPro accession:IPR001377 description:Ribosomal protein S6e %0Amethod:InterPro accession:IPR014401 description:Ribosomal protein S6%2C eukaryotic %0Amethod:InterPro accession:IPR018282 description:Ribosomal protein S6e%2C conserved site
HCON_00026220	16	Yes	Yes	Yes	ID=transcript:HCON_00026220;Parent=gene:HCON_00026220;Name=HCON_00026220;info=method:InterPro accession:IPR001951 description:Histone H4 %0Amethod:InterPro accession:IPR009072 description:Histone-fold %0Amethod:InterPro accession:IPR019809 description:Histone H4%2C conserved site %0Amethod:InterPro accession:IPR035425 description:CENP-T/Histone H4%2C histone fold
HCON_00029980	17	Yes	Yes	Yes	ID=transcript:HCON_00029980;Parent=gene:HCON_00029980;Name=HCON_00029980;info=method:InterPro accession:IPR001380 description:Ribosomal protein L13e
HCON_00095380	18	Yes	Yes	Yes	ID=transcript:HCON_00095380.1;Parent=gene:HCON_00095380;Name=HCON_00095380.1;info=method:InterPro accession:IPR000235 description:Ribosomal protein S5/S7 %0Amethod:InterPro accession:IPR005716 description:Ribosomal protein S5/S7%2C eukaryotic/archaeal %0Amethod:InterPro accession:IPR020606 description:Ribosomal protein S7%2C conserved site %0Amethod:InterPro accession:IPR023798 description:Riboso…
HCON_00154460	19	Yes	Yes	Yes	ID=transcript:HCON_00154460;Parent=gene:HCON_00154460;Name=HCON_00154460;info=method:InterPro accession:IPR002171 description:Ribosomal protein L2 %0Amethod:InterPro accession:IPR008991 description:Translation protein SH3-like domain superfamily %0Amethod:InterPro accession:IPR012340 description:Nucleic acid-binding%2C OB-fold %0Amethod:InterPro accession:IPR014722 description:Ribosomal protein L…
HCON_00072770	20	Yes	Yes	Yes	ID=transcript:HCON_00072770;Parent=gene:HCON_00072770;Name=HCON_00072770;info=method:InterPro accession:IPR000626 description:Ubiquitin domain %0Amethod:InterPro accession:IPR019954 description:Ubiquitin conserved site %0Amethod:InterPro accession:IPR019956 description:Ubiquitin %0Amethod:InterPro accession:IPR029071 description:Ubiquitin-like domain superfamily
HCON_00147420	21	Yes	Yes	Yes	ID=transcript:HCON_00147420;Parent=gene:HCON_00147420;Name=HCON_00147420;info=method:InterPro accession:IPR001662 description:Elongation factor 1B gamma%2C C-terminal %0Amethod:InterPro accession:IPR004046 description:Glutathione S-transferase%2C C-terminal %0Amethod:InterPro accession:IPR010987 description:Glutathione S-transferase%2C C-terminal-like %0Amethod:InterPro accession:IPR036282 descri…
HCON_00039040	22	Yes	Yes	Yes	ID=transcript:HCON_00039040;Parent=gene:HCON_00039040;Name=HCON_00039040;info=method:InterPro accession:IPR001780 description:Ribosomal protein L35A %0Amethod:InterPro accession:IPR009000 description:Translation protein%2C beta-barrel domain superfamily %0Amethod:InterPro accession:IPR018266 description:Ribosomal protein L35Ae%2C conserved site %0Amethod:InterPro accession:IPR038661 description:R…
HCON_00065870	23	Yes	Yes	Yes	ID=transcript:HCON_00065870;Parent=gene:HCON_00065870;Name=HCON_00065870;info=method:InterPro accession:IPR000164 description:Histone H3/CENP-A %0Amethod:InterPro accession:IPR007125 description:Histone H2A/H2B/H3 %0Amethod:InterPro accession:IPR009072 description:Histone-fold
HCON_00012330	24	Yes	Yes	Yes	ID=transcript:HCON_00012330;Parent=gene:HCON_00012330;Name=HCON_00012330;info=method:InterPro accession:IPR001790 description:Ribosomal protein L10P %0Amethod:InterPro accession:IPR030670 description:60S acidic ribosomal protein P0 %0Amethod:InterPro accession:IPR040637 description:60S ribosomal protein L10P%2C insertion domain
HCON_00035460	25	Yes	Yes	Yes	ID=transcript:HCON_00035460;Parent=gene:HCON_00035460;Name=HCON_00035460;info=method:InterPro accession:IPR001854 description:Ribosomal protein L29/L35 %0Amethod:InterPro accession:IPR018254 description:Ribosomal protein L29%2C conserved site %0Amethod:InterPro accession:IPR036049 description:Ribosomal protein L29/L35 superfamily
HCON_00061500	26	Yes	Yes	Yes	ID=transcript:HCON_00061500;Parent=gene:HCON_00061500;Name=HCON_00061500;info=method:InterPro accession:IPR001515 description:Ribosomal protein L32e %0Amethod:InterPro accession:IPR018263 description:Ribosomal protein L32e%2C conserved site %0Amethod:InterPro accession:IPR036351 description:Ribosomal protein L32e superfamily
HCON_00090450	27	Yes	Yes	Yes	ID=transcript:HCON_00090450;Parent=gene:HCON_00090450;Name=HCON_00090450;info=method:InterPro accession:IPR000626 description:Ubiquitin domain %0Amethod:InterPro accession:IPR002906 description:Ribosomal protein S27a %0Amethod:InterPro accession:IPR011332 description:Zinc-binding ribosomal protein %0Amethod:InterPro accession:IPR019954 description:Ubiquitin conserved site %0Amethod:InterPro acces…
HCON_00031810	28	Yes	Yes	Yes	ID=transcript:HCON_00031810;Parent=gene:HCON_00031810;Name=HCON_00031810;info=method:InterPro accession:IPR001063 description:Ribosomal protein L22/L17 %0Amethod:InterPro accession:IPR005721 description:Ribosomal protein L22/L17%2C eukaryotic/archaeal %0Amethod:InterPro accession:IPR018260 description:Ribosomal protein L22/L17%2C conserved site %0Amethod:InterPro accession:IPR036394 description:R…
HCON_00071200	29	Yes	Yes	Yes	ID=transcript:HCON_00071200;Parent=gene:HCON_00071200;Name=HCON_00071200;info=method:InterPro accession:IPR000626 description:Ubiquitin domain %0Amethod:InterPro accession:IPR019956 description:Ubiquitin %0Amethod:InterPro accession:IPR029071 description:Ubiquitin-like domain superfamily
HCON_00115270	30	Yes	Yes	Yes	ID=transcript:HCON_00115270;Parent=gene:HCON_00115270;Name=HCON_00115270;info=method:InterPro accession:IPR001976 description:Ribosomal protein S24e %0Amethod:InterPro accession:IPR012678 description:Ribosomal protein L23/L15e core domain superfamily
HCON_00077090	31	Yes	Yes	Yes	ID=transcript:HCON_00077090;Parent=gene:HCON_00077090;Name=HCON_00077090;info=method:InterPro accession:IPR001593 description:Ribosomal protein S3Ae %0Amethod:InterPro accession:IPR018281 description:Ribosomal protein S3Ae%2C conserved site %0Amethod:InterPro accession:IPR027500 description:40S ribosomal protein S1/3%2C eukaryotes
HCON_00060890	32	Yes	Yes	Yes	ID=transcript:HCON_00060890;Parent=gene:HCON_00060890;Name=HCON_00060890;info=method:InterPro accession:IPR009071 description:High mobility group box domain %0Amethod:InterPro accession:IPR036910 description:High mobility group box domain superfamily
HCON_00026960	33	Yes	Yes	Yes	ID=transcript:HCON_00026960;Parent=gene:HCON_00026960;Name=HCON_00026960;info=method:InterPro accession:IPR001197 description:Ribosomal protein L10e %0Amethod:InterPro accession:IPR016180 description:Ribosomal protein L10e/L16 %0Amethod:InterPro accession:IPR018255 description:Ribosomal protein L10e%2C conserved site %0Amethod:InterPro accession:IPR036920 description:Ribosomal protein L10e/L16 su…
HCON_00070580	34	Yes	Yes	Yes	ID=transcript:HCON_00070580;Parent=gene:HCON_00070580;Name=HCON_00070580;info=method:InterPro accession:IPR005225 description:Small GTP-binding protein domain %0Amethod:InterPro accession:IPR006689 description:Small GTPase superfamily%2C ARF/SAR type %0Amethod:InterPro accession:IPR027417 description:P-loop containing nucleoside triphosphate hydrolase
HCON_00104640	35	Yes	Yes	Yes	ID=transcript:HCON_00104640;Parent=gene:HCON_00104640;Name=HCON_00104640;info=method:InterPro accession:IPR000911 description:Ribosomal protein L11/L12 %0Amethod:InterPro accession:IPR020783 description:Ribosomal protein L11%2C C-terminal %0Amethod:InterPro accession:IPR020784 description:Ribosomal protein L11%2C N-terminal %0Amethod:InterPro accession:IPR020785 description:Ribosomal protein L11%…
HCON_00105090	36	Yes	Yes	Yes	ID=transcript:HCON_00105090;Parent=gene:HCON_00105090;Name=HCON_00105090;info=method:InterPro accession:IPR000039 description:Ribosomal protein L18e %0Amethod:InterPro accession:IPR021131 description:Ribosomal protein L18e/L15P %0Amethod:InterPro accession:IPR021132 description:Ribosomal protein L18e%2C conserved site %0Amethod:InterPro accession:IPR036227 description:Ribosomal L18e/L15P superfam…
HCON_00025180	37	Yes	Yes	Yes	ID=transcript:HCON_00025180;Parent=gene:HCON_00025180;Name=HCON_00025180;info=method:InterPro accession:IPR002222 description:Ribosomal protein S19/S15 %0Amethod:InterPro accession:IPR005713 description:Ribosomal protein S19A/S15e %0Amethod:InterPro accession:IPR020934 description:Ribosomal protein S19 conserved site %0Amethod:InterPro accession:IPR023575 description:Ribosomal protein S19%2C supe…
HCON_00079480	38	Yes	Yes	Yes	ID=transcript:HCON_00079480;Parent=gene:HCON_00079480;Name=HCON_00079480;info=method:InterPro accession:IPR001351 description:Ribosomal protein S3%2C C-terminal %0Amethod:InterPro accession:IPR004044 description:K Homology domain%2C type 2 %0Amethod:InterPro accession:IPR005703 description:Ribosomal protein S3%2C eukaryotic/archaeal %0Amethod:InterPro accession:IPR009019 description:K homology do…
HCON_00123530	39	Yes	Yes	Yes	ID=transcript:HCON_00123530;Parent=gene:HCON_00123530;Name=HCON_00123530;info=method:InterPro accession:IPR013126 description:Heat shock protein 70 family %0Amethod:InterPro accession:IPR018181 description:Heat shock protein 70%2C conserved site %0Amethod:InterPro accession:IPR029047 description:Heat shock protein 70kD%2C peptide-binding domain superfamily %0Amethod:InterPro accession:IPR029048 d…
HCON_00008460	40	Yes	Yes	Yes	ID=transcript:HCON_00008460;Parent=gene:HCON_00008460;Name=HCON_00008460;info=method:InterPro accession:IPR027534 description:Ribosomal protein L12 family %0Amethod:InterPro accession:IPR038716 description:Ribosomal protein P1/P2%2C N-terminal domain
HCON_00106250	41	Yes	Yes	Yes	ID=transcript:HCON_00106250;Parent=gene:HCON_00106250;Name=HCON_00106250;info=method:InterPro accession:IPR000851 description:Ribosomal protein S5 %0Amethod:InterPro accession:IPR005324 description:Ribosomal protein S5%2C C-terminal %0Amethod:InterPro accession:IPR005711 description:Ribosomal protein S5%2C eukaryotic/archaeal %0Amethod:InterPro accession:IPR013810 description:Ribosomal protein S5…
HCON_00089530	42	Yes	Yes	Yes	ID=transcript:HCON_00089530;Parent=gene:HCON_00089530;Name=HCON_00089530;info=method:InterPro accession:IPR000589 description:Ribosomal protein S15 %0Amethod:InterPro accession:IPR009068 description:S15/NS1%2C RNA-binding %0Amethod:InterPro accession:IPR012606 description:Ribosomal protein S13/S15%2C N-terminal %0Amethod:InterPro accession:IPR023029 description:Ribosomal protein S15P
HCON_00059470	43	Yes	Yes	Yes	ID=transcript:HCON_00059470;Parent=gene:HCON_00059470;Name=HCON_00059470;info=method:InterPro accession:IPR005756 description:Ribosomal protein L26/L24%2C eukaryotic/archaeal %0Amethod:InterPro accession:IPR005824 description:KOW %0Amethod:InterPro accession:IPR005825 description:Ribosomal protein L24/L26%2C conserved site %0Amethod:InterPro accession:IPR008991 description:Translation protein SH3…
HCON_00010370	44	Yes	Yes	Yes	ID=transcript:HCON_00010370;Parent=gene:HCON_00010370;Name=HCON_00010370;info=method:InterPro accession:IPR001848 description:Ribosomal protein S10 %0Amethod:InterPro accession:IPR005729 description:Ribosomal protein S10%2C eukaryotic/archaeal %0Amethod:InterPro accession:IPR018268 description:Ribosomal protein S10%2C conserved site %0Amethod:InterPro accession:IPR027486 description:Ribosomal pro…
HCON_00123930	45	Yes	Yes	Yes	ID=transcript:HCON_00123930;Parent=gene:HCON_00123930;Name=HCON_00123930;info=method:InterPro accession:IPR000266 description:Ribosomal protein S17/S11 %0Amethod:InterPro accession:IPR012340 description:Nucleic acid-binding%2C OB-fold %0Amethod:InterPro accession:IPR019979 description:Ribosomal protein S17%2C conserved site %0Amethod:InterPro accession:IPR028333 description:Ribosomal protein S17%…
HCON_00019960	46	Yes	Yes	Yes	ID=transcript:HCON_00019960;Parent=gene:HCON_00019960;Name=HCON_00019960;info=method:InterPro accession:IPR000892 description:Ribosomal protein S26e %0Amethod:InterPro accession:IPR038551 description:Ribosomal protein S26e superfamily
HCON_00004790	47	Yes	Yes	Yes	ID=transcript:HCON_00004790;Parent=gene:HCON_00004790;Name=HCON_00004790;info=method:InterPro accession:IPR005998 description:Ribosomal protein L7%2C eukaryotic %0Amethod:InterPro accession:IPR012988 description:Ribosomal protein L30%2C N-terminal %0Amethod:InterPro accession:IPR016082 description:Ribosomal protein L30%2C ferredoxin-like fold domain %0Amethod:InterPro accession:IPR018038 descript…
HCON_00098990	48	Yes	Yes	Yes	ID=transcript:HCON_00098990;Parent=gene:HCON_00098990;Name=HCON_00098990;info=method:InterPro accession:IPR000439 description:Ribosomal protein L15e %0Amethod:InterPro accession:IPR012678 description:Ribosomal protein L23/L15e core domain superfamily %0Amethod:InterPro accession:IPR024794 description:Ribosomal protein L15e core domain superfamily
HCON_00005260	49	Yes	Yes	Yes	ID=transcript:HCON_00005260.1;Parent=gene:HCON_00005260;Name=HCON_00005260.1;info=method:InterPro accession:IPR000217 description:Tubulin %0Amethod:InterPro accession:IPR002453 description:Beta tubulin %0Amethod:InterPro accession:IPR003008 description:Tubulin/FtsZ%2C GTPase domain %0Amethod:InterPro accession:IPR008280 description:Tubulin/FtsZ%2C C-terminal %0Amethod:InterPro accession:IPR013838…
HCON_00084440	50	Yes	Yes	Yes	ID=transcript:HCON_00084440;Parent=gene:HCON_00084440;Name=HCON_00084440;info=method:InterPro accession:IPR000702 description:Ribosomal protein L6 %0Amethod:InterPro accession:IPR002359 description:Ribosomal protein L6%2C conserved site-2 %0Amethod:InterPro accession:IPR020040 description:Ribosomal protein L6%2C alpha-beta domain %0Amethod:InterPro accession:IPR036789 description:Ribosomal protei…
HCON_00027970	51	Yes	Yes	Yes	ID=transcript:HCON_00027970;Parent=gene:HCON_00027970;Name=HCON_00027970;info=method:InterPro accession:IPR001266 description:Ribosomal protein S19e %0Amethod:InterPro accession:IPR018277 description:Ribosomal protein S19e%2C conserved site %0Amethod:InterPro accession:IPR036390 description:Winged helix DNA-binding domain superfamily %0Amethod:InterPro accession:IPR038111 description:Ribosomal pr…
HCON_00139330	52	Yes	Yes	Yes	ID=transcript:HCON_00139330;Parent=gene:HCON_00139330;Name=HCON_00139330;info=method:InterPro accession:IPR000626 description:Ubiquitin domain %0Amethod:InterPro accession:IPR006846 description:Ribosomal protein S30 %0Amethod:InterPro accession:IPR029071 description:Ubiquitin-like domain superfamily
HCON_00128790	53	Yes	Yes	Yes	ID=transcript:HCON_00128790;Parent=gene:HCON_00128790;Name=HCON_00128790;info=method:InterPro accession:IPR021138 description:60S ribosomal protein L18a/ L20%2C eukaryotes %0Amethod:InterPro accession:IPR023573 description:Ribosomal protein 50S-L18Ae/60S-L20/60S-L18A %0Amethod:InterPro accession:IPR028877 description:50S ribosomal protein L18Ae/60S ribosomal protein L20 and L18a
HCON_00118740	54	Yes	Yes	Yes	ID=transcript:HCON_00118740;Parent=gene:HCON_00118740;Name=HCON_00118740;info=method:InterPro accession:IPR001892 description:Ribosomal protein S13 %0Amethod:InterPro accession:IPR010979 description:Ribosomal protein S13-like%2C H2TH %0Amethod:InterPro accession:IPR018269 description:Ribosomal protein S13%2C conserved site %0Amethod:InterPro accession:IPR027437 description:30s ribosomal protein S…
HCON_00135670	55	Yes	Yes	Yes	ID=transcript:HCON_00135670;Parent=gene:HCON_00135670;Name=HCON_00135670;info=method:InterPro accession:IPR000876 description:Ribosomal protein S4e %0Amethod:InterPro accession:IPR002942 description:RNA-binding S4 domain %0Amethod:InterPro accession:IPR013843 description:Ribosomal protein S4e%2C N-terminal %0Amethod:InterPro accession:IPR013845 description:Ribosomal protein S4e%2C central region …
HCON_00081340	56	Yes	Yes	Yes	ID=transcript:HCON_00081340;Parent=gene:HCON_00081340;Name=HCON_00081340;info=method:InterPro accession:IPR000289 description:Ribosomal protein S28e %0Amethod:InterPro accession:IPR012340 description:Nucleic acid-binding%2C OB-fold
HCON_00192160	57	Yes	Yes	Yes	ID=transcript:HCON_00192160;Parent=gene:HCON_00192160;Name=HCON_00192160;info=method:InterPro accession:IPR000218 description:Ribosomal protein L14P %0Amethod:InterPro accession:IPR019972 description:Ribosomal protein L14P%2C conserved site %0Amethod:InterPro accession:IPR036853 description:Ribosomal protein L14 superfamily
HCON_00192310	58	Yes	Yes	Yes	ID=transcript:HCON_00192310;Parent=gene:HCON_00192310;Name=HCON_00192310;info=method:InterPro accession:IPR000509 description:Ribosomal protein L36e %0Amethod:InterPro accession:IPR038097 description:Ribosomal protein L36e domain superfamily
HCON_00166300	59	Yes	Yes	Yes	ID=transcript:HCON_00166300;Parent=gene:HCON_00166300;Name=HCON_00166300;info=method:InterPro accession:IPR005485 description:Ribosomal protein L5 eukaryotic/L18 archaeal %0Amethod:InterPro accession:IPR025607 description:Ribosomal protein L5 eukaryotic/L18 archaeal%2C C-terminal
HCON_00133450	60	Yes	Yes	Yes	ID=transcript:HCON_00133450.1;Parent=gene:HCON_00133450;Name=HCON_00133450.1;info=method:InterPro accession:IPR002735 description:Translation initiation factor IF2/IF5 %0Amethod:InterPro accession:IPR003307 description:W2 domain %0Amethod:InterPro accession:IPR016021 description:MIF4G-like domain superfamily %0Amethod:InterPro accession:IPR016024 description:Armadillo-type fold %0Amethod:InterPro…
HCON_00001210	61	Yes	Yes	Yes	ID=transcript:HCON_00001210;Parent=gene:HCON_00001210;Name=HCON_00001210;info=method:InterPro accession:IPR027534 description:Ribosomal protein L12 family %0Amethod:InterPro accession:IPR038716 description:Ribosomal protein P1/P2%2C N-terminal domain
HCON_00004010	62	Yes	Yes	Yes	ID=transcript:HCON_00004010;Parent=gene:HCON_00004010;Name=HCON_00004010;info=method:InterPro accession:IPR000988 description:Ribosomal protein L24e-related %0Amethod:InterPro accession:IPR023442 description:Ribosomal protein L24e%2C conserved site %0Amethod:InterPro accession:IPR038630 description:Ribosomal protein L24e/L24 superfamily
HCON_00162960	63	Yes	Yes	Yes	ID=transcript:HCON_00162960;Parent=gene:HCON_00162960;Name=HCON_00162960;info=method:InterPro accession:IPR002048 description:EF-hand domain %0Amethod:InterPro accession:IPR011992 description:EF-hand domain pair %0Amethod:InterPro accession:IPR018247 description:EF-Hand 1%2C calcium-binding site %0Amethod:InterPro accession:IPR039030 description:Calmodulin
HCON_00105610	64	Yes	Yes	Yes	ID=transcript:HCON_00105610;Parent=gene:HCON_00105610;Name=HCON_00105610;info=method:InterPro accession:IPR027534 description:Ribosomal protein L12 family %0Amethod:InterPro accession:IPR038716 description:Ribosomal protein P1/P2%2C N-terminal domain
HCON_00091550	65	Yes	Yes	Yes	ID=transcript:HCON_00091550;Parent=gene:HCON_00091550;Name=HCON_00091550;info=method:InterPro accession:IPR000597 description:Ribosomal protein L3 %0Amethod:InterPro accession:IPR009000 description:Translation protein%2C beta-barrel domain superfamily %0Amethod:InterPro accession:IPR019926 description:Ribosomal protein L3%2C conserved site
HCON_00192500	66	Yes	Yes	Yes	ID=transcript:HCON_00192500;Parent=gene:HCON_00192500;Name=HCON_00192500;info=method:InterPro accession:IPR001569 description:Ribosomal protein L37e %0Amethod:InterPro accession:IPR011331 description:Ribosomal protein L37ae/L37e %0Amethod:InterPro accession:IPR011332 description:Zinc-binding ribosomal protein %0Amethod:InterPro accession:IPR018267 description:Ribosomal protein L37e%2C conserved s…
HCON_00011760	67	Yes	Yes	No	ID=transcript:HCON_00011760;Parent=gene:HCON_00011760;Name=HCON_00011760;info=method:InterPro accession:IPR002784 description:Ribosomal protein L14e domain %0Amethod:InterPro accession:IPR008991 description:Translation protein SH3-like domain superfamily %0Amethod:InterPro accession:IPR014722 description:Ribosomal protein L2%2C domain 2 %0Amethod:InterPro accession:IPR039660 description:Ribosomal…
HCON_00061580	68	Yes	Yes	Yes	ID=transcript:HCON_00061580;Parent=gene:HCON_00061580;Name=HCON_00061580;info=method:InterPro accession:IPR000552 description:Ribosomal protein L44e %0Amethod:InterPro accession:IPR011332 description:Zinc-binding ribosomal protein
HCON_00043670	69	Yes	Yes	Yes	ID=transcript:HCON_00043670;Parent=gene:HCON_00043670;Name=HCON_00043670;info=method:InterPro accession:IPR000217 description:Tubulin %0Amethod:InterPro accession:IPR002453 description:Beta tubulin %0Amethod:InterPro accession:IPR003008 description:Tubulin/FtsZ%2C GTPase domain %0Amethod:InterPro accession:IPR008280 description:Tubulin/FtsZ%2C C-terminal %0Amethod:InterPro accession:IPR013838 des…
HCON_00089320	70	Yes	Yes	Yes	ID=transcript:HCON_00089320;Parent=gene:HCON_00089320;Name=HCON_00089320;info=method:InterPro accession:IPR001806 description:Small GTPase %0Amethod:InterPro accession:IPR002041 description:Ran GTPase %0Amethod:InterPro accession:IPR005225 description:Small GTP-binding protein domain %0Amethod:InterPro accession:IPR027417 description:P-loop containing nucleoside triphosphate hydrolase
HCON_00142255	71	Yes	Yes	Yes	ID=transcript:HCON_00142255;Parent=gene:HCON_00142255;Name=HCON_00142255;info=method:InterPro accession:IPR000754 description:Ribosomal protein S9 %0Amethod:InterPro accession:IPR014721 description:Ribosomal protein S5 domain 2-type fold%2C subgroup %0Amethod:InterPro accession:IPR020568 description:Ribosomal protein S5 domain 2-type fold %0Amethod:InterPro accession:IPR020574 description:Ribosom…
HCON_00003795	72	Yes	Yes	Yes	ID=transcript:HCON_00003795;Parent=gene:HCON_00003795;Name=HCON_00003795;info=method:InterPro accession:IPR001210 description:Ribosomal protein S17e %0Amethod:InterPro accession:IPR018273 description:Ribosomal protein S17e%2C conserved site %0Amethod:InterPro accession:IPR036401 description:Ribosomal protein S17e-like superfamily
HCON_00020320	73	Yes	Yes	Yes	ID=transcript:HCON_00020320;Parent=gene:HCON_00020320;Name=HCON_00020320;info=method:InterPro accession:IPR001141 description:Ribosomal protein L27e %0Amethod:InterPro accession:IPR005824 description:KOW %0Amethod:InterPro accession:IPR006073 description:GTP binding domain %0Amethod:InterPro accession:IPR008991 description:Translation protein SH3-like domain superfamily %0Amethod:InterPro accessi…
HCON_00047080	74	Yes	Yes	Yes	ID=transcript:HCON_00047080.1;Parent=gene:HCON_00047080;Name=HCON_00047080.1;info=method:InterPro accession:IPR000217 description:Tubulin %0Amethod:InterPro accession:IPR002452 description:Alpha tubulin %0Amethod:InterPro accession:IPR003008 description:Tubulin/FtsZ%2C GTPase domain %0Amethod:InterPro accession:IPR008280 description:Tubulin/FtsZ%2C C-terminal %0Amethod:InterPro accession:IPR01797…
HCON_00011860	75	Yes	Yes	Yes	ID=transcript:HCON_00011860;Parent=gene:HCON_00011860;Name=HCON_00011860;info=method:InterPro accession:IPR000504 description:RNA recognition motif domain %0Amethod:InterPro accession:IPR012677 description:Nucleotide-binding alpha-beta plait domain superfamily %0Amethod:InterPro accession:IPR035979 description:RNA-binding domain superfamily
HCON_00138220	76	Yes	Yes	Yes	ID=transcript:HCON_00138220;Parent=gene:HCON_00138220;Name=HCON_00138220;info=method:InterPro accession:IPR002675 description:Ribosomal protein L38e %0Amethod:InterPro accession:IPR038464 description:Ribosomal protein L38e superfamily
HCON_00028280	77	Yes	Yes	Yes	ID=transcript:HCON_00028280;Parent=gene:HCON_00028280;Name=HCON_00028280;info=method:InterPro accession:IPR001047 description:Ribosomal protein S8e %0Amethod:InterPro accession:IPR022309 description:Ribosomal protein S8e/ribosomal biogenesis NSA2
HCON_00096950	78	Yes	Yes	Yes	ID=transcript:HCON_00096950;Parent=gene:HCON_00096950;Name=HCON_00096950;info=method:InterPro accession:IPR002671 description:Ribosomal protein L22e %0Amethod:InterPro accession:IPR038526 description:Ribosomal protein L22e superfamily
HCON_00113630	79	Yes	Yes	Yes	ID=transcript:HCON_00113630;Parent=gene:HCON_00113630;Name=HCON_00113630;info=method:InterPro accession:IPR001921 description:Ribosomal protein L7A/L8 %0Amethod:InterPro accession:IPR004037 description:Ribosomal protein L7Ae conserved site %0Amethod:InterPro accession:IPR004038 description:Ribosomal protein L7Ae/L30e/S12e/Gadd45 %0Amethod:InterPro accession:IPR018492 description:Ribosomal protein…
HCON_00129900	80	Yes	Yes	No	ID=transcript:HCON_00129900;Parent=gene:HCON_00129900;Name=HCON_00129900;info=method:InterPro accession:IPR000131 description:ATP synthase%2C F1 complex%2C gamma subunit %0Amethod:InterPro accession:IPR035968 description:ATP synthase%2C F1 complex%2C gamma subunit superfamily
HCON_00039170	81	Yes	Yes	Yes	ID=transcript:HCON_00039170;Parent=gene:HCON_00039170;Name=HCON_00039170;info=method:InterPro accession:IPR002715 description:Nascent polypeptide-associated complex NAC domain %0Amethod:InterPro accession:IPR038187 description:NAC A/B domain superfamily %0Amethod:InterPro accession:IPR039370 description:Transcription factor BTF3
HCON_00058850	82	Yes	Yes	Yes	ID=transcript:HCON_00058850;Parent=gene:HCON_00058850;Name=HCON_00058850;info=method:InterPro accession:IPR001469 description:ATP synthase%2C F1 complex%2C delta/epsilon subunit %0Amethod:InterPro accession:IPR020546 description:ATP synthase%2C F1 complex%2C delta/epsilon subunit%2C N-terminal %0Amethod:InterPro accession:IPR036771 description:F0F1 ATP synthase delta/epsilon subunit%2C N-terminal
HCON_00087640	83	Yes	Yes	Yes	ID=transcript:HCON_00087640;Parent=gene:HCON_00087640;Name=HCON_00087640;info=method:InterPro accession:IPR000915 description:60S ribosomal protein L6E %0Amethod:InterPro accession:IPR008991 description:Translation protein SH3-like domain superfamily %0Amethod:InterPro accession:IPR014722 description:Ribosomal protein L2%2C domain 2 %0Amethod:InterPro accession:IPR041997 description:Ribosomal Pro…
HCON_00028800	84	Yes	Yes	Yes	ID=transcript:HCON_00028800;Parent=gene:HCON_00028800;Name=HCON_00028800;info=method:InterPro accession:IPR002136 description:Ribosomal protein L4/L1e %0Amethod:InterPro accession:IPR013000 description:Ribosomal protein L4/L1e%2C eukaryotic/archaeal%2C conserved site %0Amethod:InterPro accession:IPR023574 description:Ribosomal protein L4 domain superfamily %0Amethod:InterPro accession:IPR025755 d…
HCON_00116280	85	Yes	Yes	Yes	ID=transcript:HCON_00116280.1;Parent=gene:HCON_00116280;Name=HCON_00116280.1;info=method:InterPro accession:IPR000504 description:RNA recognition motif domain %0Amethod:InterPro accession:IPR002004 description:Polyadenylate-binding protein/Hyperplastic disc protein %0Amethod:InterPro accession:IPR003954 description:RNA recognition motif domain%2C eukaryote %0Amethod:InterPro accession:IPR006515 d…
HCON_00029310	86	Yes	Yes	Yes	ID=transcript:HCON_00029310.1;Parent=gene:HCON_00029310;Name=HCON_00029310.1;info=method:InterPro accession:IPR002143 description:Ribosomal protein L1 %0Amethod:InterPro accession:IPR016095 description:Ribosomal protein L1%2C 3-layer alpha/beta-sandwich %0Amethod:InterPro accession:IPR023673 description:Ribosomal protein L1%2C conserved site %0Amethod:InterPro accession:IPR023674 description:Ribo…
HCON_00135080	87	Yes	Yes	Yes	ID=transcript:HCON_00135080;Parent=gene:HCON_00135080;Name=HCON_00135080;info=method:InterPro accession:IPR004000 description:Actin family %0Amethod:InterPro accession:IPR004001 description:Actin%2C conserved site %0Amethod:InterPro accession:IPR020902 description:Actin/actin-like conserved site
HCON_00004780	88	Yes	Yes	Yes	ID=transcript:HCON_00004780;Parent=gene:HCON_00004780;Name=HCON_00004780;info=method:InterPro accession:IPR001806 description:Small GTPase %0Amethod:InterPro accession:IPR005225 description:Small GTP-binding protein domain %0Amethod:InterPro accession:IPR027417 description:P-loop containing nucleoside triphosphate hydrolase
HCON_00024570	89	Yes	Yes	Yes	ID=transcript:HCON_00024570;Parent=gene:HCON_00024570;Name=HCON_00024570;info=method:InterPro accession:IPR002674 description:Ribosomal protein L37ae %0Amethod:InterPro accession:IPR011331 description:Ribosomal protein L37ae/L37e %0Amethod:InterPro accession:IPR011332 description:Zinc-binding ribosomal protein
HCON_00058400	90	Yes	Yes	Yes	ID=transcript:HCON_00058400;Parent=gene:HCON_00058400;Name=HCON_00058400;info=method:InterPro accession:IPR000231 description:Ribosomal protein L30e %0Amethod:InterPro accession:IPR004038 description:Ribosomal protein L7Ae/L30e/S12e/Gadd45 %0Amethod:InterPro accession:IPR022991 description:Ribosomal protein L30e%2C conserved site %0Amethod:InterPro accession:IPR029064 description:50S ribosomal pr…
HCON_00163260	91	Yes	Yes	Yes	ID=transcript:HCON_00163260;Parent=gene:HCON_00163260;Name=HCON_00163260;info=method:InterPro accession:IPR005755 description:Ribosomal protein L13%2C eukaryotic/archaeal %0Amethod:InterPro accession:IPR005822 description:Ribosomal protein L13 %0Amethod:InterPro accession:IPR023563 description:Ribosomal protein L13%2C conserved site %0Amethod:InterPro accession:IPR036899 description:Ribosomal pro…
HCON_00031120	92	Yes	Yes	Yes	ID=transcript:HCON_00031120.1;Parent=gene:HCON_00031120;Name=HCON_00031120.1;info=method:InterPro accession:IPR000626 description:Ubiquitin domain %0Amethod:InterPro accession:IPR022617 description:Rad60/SUMO-like domain %0Amethod:InterPro accession:IPR029071 description:Ubiquitin-like domain superfamily %0Amethod:InterPro accession:IPR033950 description:Sumo domain
HCON_00039590	93	Yes	Yes	Yes	ID=transcript:HCON_00039590.1;Parent=gene:HCON_00039590;Name=HCON_00039590.1;info=method:InterPro accession:IPR001326 description:Translation elongation factor EF1B%2C beta/delta chains%2C conserved site %0Amethod:InterPro accession:IPR014038 description:Translation elongation factor EF1B%2C beta/delta subunit%2C guanine nucleotide exchange domain %0Amethod:InterPro accession:IPR014717 descriptio…
HCON_00136620	94	Yes	Yes	Yes	ID=transcript:HCON_00136620;Parent=gene:HCON_00136620;Name=HCON_00136620;info=method:InterPro accession:IPR001388 description:Synaptobrevin %0Amethod:InterPro accession:IPR016444 description:Synaptobrevin/Vesicle-associated membrane protein
HCON_00021720	95	Yes	Yes	Yes	ID=transcript:HCON_00021720;Parent=gene:HCON_00021720;Name=HCON_00021720;info=method:InterPro accession:IPR001179 description:FKBP-type peptidyl-prolyl cis-trans isomerase domain %0Amethod:InterPro accession:IPR023566 description:Peptidyl-prolyl cis-trans isomerase%2C FKBP-type
HCON_00009420	96	Yes	Yes	Yes	ID=transcript:HCON_00009420;Parent=gene:HCON_00009420;Name=HCON_00009420;info=method:InterPro accession:IPR001163 description:LSM domain%2C eukaryotic/archaea-type %0Amethod:InterPro accession:IPR010920 description:LSM domain superfamily
HCON_00185450	97	Yes	Yes	Yes	ID=transcript:HCON_00185450;Parent=gene:HCON_00185450;Name=HCON_00185450;info=method:InterPro accession:IPR004000 description:Actin family %0Amethod:InterPro accession:IPR004001 description:Actin%2C conserved site %0Amethod:InterPro accession:IPR020902 description:Actin/actin-like conserved site
HCON_00021540	98	Yes	Yes	Yes	ID=transcript:HCON_00021540;Parent=gene:HCON_00021540;Name=HCON_00021540;info=method:InterPro accession:IPR005788 description:Disulphide isomerase %0Amethod:InterPro accession:IPR005792 description:Protein disulphide isomerase %0Amethod:InterPro accession:IPR013766 description:Thioredoxin domain %0Amethod:InterPro accession:IPR017937 description:Thioredoxin%2C conserved site %0Amethod:InterPro ac…
HCON_00081190	99	Yes	Yes	Yes	ID=transcript:HCON_00081190;Parent=gene:HCON_00081190;Name=HCON_00081190;info=method:InterPro accession:IPR001349 description:Cytochrome c oxidase%2C subunit VIa %0Amethod:InterPro accession:IPR018507 description:Cytochrome c oxidase%2C subunit VIa%2C conserved site %0Amethod:InterPro accession:IPR036418 description:Cytochrome c oxidase%2C subunit VIa superfamily
HCON_00004020	100	Yes	Yes	Yes	ID=transcript:HCON_00004020;Parent=gene:HCON_00004020;Name=HCON_00004020;info=method:InterPro accession:IPR005326 description:Plectin/S10%2C N-terminal %0Amethod:InterPro accession:IPR036388 description:Winged helix-like DNA-binding domain superfamily %0Amethod:InterPro accession:IPR037447 description:40S Ribosomal protein S10
HCON_00191760	101	Yes	Yes	Yes	ID=transcript:HCON_00191760;Parent=gene:HCON_00191760;Name=HCON_00191760;info=method:InterPro accession:IPR005633 description:Ribosomal protein L23/L25%2C N-terminal %0Amethod:InterPro accession:IPR012677 description:Nucleotide-binding alpha-beta plait domain superfamily %0Amethod:InterPro accession:IPR012678 description:Ribosomal protein L23/L15e core domain superfamily %0Amethod:InterPro access…
HCON_00095260	102	Yes	Yes	Yes	ID=transcript:HCON_00095260;Parent=gene:HCON_00095260;Name=HCON_00095260;info=method:InterPro accession:IPR001865 description:Ribosomal protein S2 %0Amethod:InterPro accession:IPR005707 description:Ribosomal protein S2%2C eukaryotic/archaeal %0Amethod:InterPro accession:IPR018130 description:Ribosomal protein S2%2C conserved site %0Amethod:InterPro accession:IPR023591 description:Ribosomal protei…
HCON_00020280	103	Yes	Yes	Yes	ID=transcript:HCON_00020280;Parent=gene:HCON_00020280;Name=HCON_00020280;info=method:InterPro accession:IPR001931 description:Ribosomal protein S21e %0Amethod:InterPro accession:IPR018279 description:Ribosomal protein S21e%2C conserved site %0Amethod:InterPro accession:IPR038579 description:Ribosomal protein S21e superfamily
HCON_00046910	104	Yes	Yes	Yes	ID=transcript:HCON_00046910;Parent=gene:HCON_00046910;Name=HCON_00046910;info=method:InterPro accession:IPR005013 description:Dolichyl-diphosphooligosaccharide--protein glycosyltransferase 48kDa subunit
HCON_00153740	105	Yes	Yes	Yes	ID=transcript:HCON_00153740.1;Parent=gene:HCON_00153740;Name=HCON_00153740.1;info=method:InterPro accession:IPR002108 description:Actin-depolymerising factor homology domain %0Amethod:InterPro accession:IPR017904 description:ADF/Cofilin %0Amethod:InterPro accession:IPR029006 description:ADF-H/Gelsolin-like domain superfamily
HCON_00118750	106	Yes	Yes	Yes	ID=transcript:HCON_00118750;Parent=gene:HCON_00118750;Name=HCON_00118750;info=method:InterPro accession:IPR002208 description:SecY/SEC61-alpha family %0Amethod:InterPro accession:IPR019561 description:Translocon Sec61/SecY%2C plug domain %0Amethod:InterPro accession:IPR023201 description:SecY domain superfamily %0Amethod:InterPro accession:IPR030659 description:SecY conserved site
HCON_00052560	107	Yes	Yes	Yes	ID=transcript:HCON_00052560;Parent=gene:HCON_00052560;Name=HCON_00052560;info=method:InterPro accession:IPR000504 description:RNA recognition motif domain %0Amethod:InterPro accession:IPR003954 description:RNA recognition motif domain%2C eukaryote %0Amethod:InterPro accession:IPR012677 description:Nucleotide-binding alpha-beta plait domain superfamily %0Amethod:InterPro accession:IPR035979 descri…
HCON_00032240	108	Yes	Yes	Yes	ID=transcript:HCON_00032240;Parent=gene:HCON_00032240;Name=HCON_00032240;info=method:InterPro accession:IPR000504 description:RNA recognition motif domain %0Amethod:InterPro accession:IPR012677 description:Nucleotide-binding alpha-beta plait domain superfamily %0Amethod:InterPro accession:IPR035979 description:RNA-binding domain superfamily
HCON_00126680	109	Yes	Yes	Yes	ID=transcript:HCON_00126680;Parent=gene:HCON_00126680;Name=HCON_00126680;info=method:InterPro accession:IPR000994 description:Peptidase M24 %0Amethod:InterPro accession:IPR004545 description:PA2G4 family %0Amethod:InterPro accession:IPR036005 description:Creatinase/aminopeptidase-like %0Amethod:InterPro accession:IPR036388 description:Winged helix-like DNA-binding domain superfamily %0Amethod:Int…
HCON_00099670	110	Yes	Yes	Yes	ID=transcript:HCON_00099670.1;Parent=gene:HCON_00099670;Name=HCON_00099670.1;info=method:InterPro accession:IPR004192 description:Cytochrome b-c1 complex subunit Rieske%2C transmembrane domain %0Amethod:InterPro accession:IPR005805 description:Rieske iron-sulphur protein%2C C-terminal %0Amethod:InterPro accession:IPR006317 description:Ubiquinol-cytochrome c reductase%2C iron-sulphur subunit %0Ame…
HCON_00049680	111	Yes	Yes	Yes	ID=transcript:HCON_00049680;Parent=gene:HCON_00049680;Name=HCON_00049680;info=method:InterPro accession:IPR001104 description:3-oxo-5-alpha-steroid 4-dehydrogenase%2C C-terminal %0Amethod:InterPro accession:IPR039357 description:3-oxo-5-alpha-steroid 4-dehydrogenase/very-long-chain enoyl-CoA reductase
HCON_00088990	112	Yes	Yes	Yes	ID=transcript:HCON_00088990.1;Parent=gene:HCON_00088990;Name=HCON_00088990.1;info=method:InterPro accession:IPR009071 description:High mobility group box domain %0Amethod:InterPro accession:IPR036910 description:High mobility group box domain superfamily
HCON_00107990	113	Yes	Yes	Yes	ID=transcript:HCON_00107990;Parent=gene:HCON_00107990;Name=HCON_00107990;info=method:InterPro accession:IPR005678 description:Mitochondrial inner membrane translocase complex%2C subunit Tim17
HCON_00098230	114	Yes	Yes	Yes	ID=transcript:HCON_00098230;Parent=gene:HCON_00098230;Name=HCON_00098230;info=method:InterPro accession:IPR000504 description:RNA recognition motif domain %0Amethod:InterPro accession:IPR000571 description:Zinc finger%2C CCCH-type %0Amethod:InterPro accession:IPR003954 description:RNA recognition motif domain%2C eukaryote %0Amethod:InterPro accession:IPR009145 description:U2 auxiliary factor smal…
HCON_00135010	115	Yes	Yes	Yes	ID=transcript:HCON_00135010;Parent=gene:HCON_00135010;Name=HCON_00135010;info=method:InterPro accession:IPR001580 description:Calreticulin/calnexin %0Amethod:InterPro accession:IPR009033 description:Calreticulin/calnexin%2C P domain superfamily %0Amethod:InterPro accession:IPR009169 description:Calreticulin %0Amethod:InterPro accession:IPR013320 description:Concanavalin A-like lectin/glucanase do…
HCON_00153650	116	Yes	Yes	Yes	ID=transcript:HCON_00153650;Parent=gene:HCON_00153650;Name=HCON_00153650;info=method:InterPro accession:IPR009038 description:GOLD domain %0Amethod:InterPro accession:IPR015720 description:TMP21-related
HCON_00111750	117	Yes	Yes	Yes	ID=transcript:HCON_00111750;Parent=gene:HCON_00111750;Name=HCON_00111750;info=method:InterPro accession:IPR001806 description:Small GTPase %0Amethod:InterPro accession:IPR003578 description:Small GTPase Rho %0Amethod:InterPro accession:IPR005225 description:Small GTP-binding protein domain %0Amethod:InterPro accession:IPR027417 description:P-loop containing nucleoside triphosphate hydrolase
HCON_00027230	118	Yes	Yes	Yes	ID=transcript:HCON_00027230;Parent=gene:HCON_00027230;Name=HCON_00027230;info=method:InterPro accession:IPR004345 description:TB2/DP1/HVA22-related protein
HCON_00003800	119	Yes	Yes	Yes	ID=transcript:HCON_00003800;Parent=gene:HCON_00003800;Name=HCON_00003800;info=method:InterPro accession:IPR001950 description:SUI1 domain %0Amethod:InterPro accession:IPR005874 description:Eukaryotic translation initiation factor SUI1 %0Amethod:InterPro accession:IPR036877 description:SUI1 domain superfamily
HCON_00057820	120	Yes	Yes	Yes	ID=transcript:HCON_00057820;Parent=gene:HCON_00057820;Name=HCON_00057820;info=method:InterPro accession:IPR008831 description:Mediator complex%2C subunit Med31 %0Amethod:InterPro accession:IPR038089 description:Mediator complex%2C subunit Med31 domain superfamily
HCON_00099040	121	Yes	Yes	Yes	ID=transcript:HCON_00099040.1;Parent=gene:HCON_00099040;Name=HCON_00099040.1;info=method:InterPro accession:IPR002164 description:Nucleosome assembly protein (NAP) %0Amethod:InterPro accession:IPR037231 description:NAP-like superfamily
HCON_00166280	122	Yes	Yes	Yes	ID=transcript:HCON_00166280;Parent=gene:HCON_00166280;Name=HCON_00166280;info=method:InterPro accession:IPR002132 description:Ribosomal protein L5 %0Amethod:InterPro accession:IPR020929 description:Ribosomal protein L5%2C conserved site %0Amethod:InterPro accession:IPR022803 description:Ribosomal protein L5 domain superfamily %0Amethod:InterPro accession:IPR031309 description:Ribosomal protein L5…
HCON_00012320	123	Yes	Yes	Yes	ID=transcript:HCON_00012320;Parent=gene:HCON_00012320;Name=HCON_00012320;info=method:InterPro accession:IPR011057 description:Mss4-like superfamily %0Amethod:InterPro accession:IPR011323 description:Mss4/translationally controlled tumour-associated TCTP %0Amethod:InterPro accession:IPR018105 description:Translationally controlled tumour protein %0Amethod:InterPro accession:IPR034737 description:T…
HCON_00036310	124	Yes	Yes	Yes	ID=transcript:HCON_00036310;Parent=gene:HCON_00036310;Name=HCON_00036310;info=method:InterPro accession:IPR001650 description:Helicase%2C C-terminal %0Amethod:InterPro accession:IPR011545 description:DEAD/DEAH box helicase domain %0Amethod:InterPro accession:IPR014001 description:Helicase superfamily 1/2%2C ATP-binding domain %0Amethod:InterPro accession:IPR014014 description:RNA helicase%2C DEAD…
HCON_00168670	125	Yes	Yes	Yes	ID=transcript:HCON_00168670;Parent=gene:HCON_00168670;Name=HCON_00168670
HCON_00019970	126	Yes	Yes	Yes	ID=transcript:HCON_00019970;Parent=gene:HCON_00019970;Name=HCON_00019970;info=method:InterPro accession:IPR001305 description:Heat shock protein DnaJ%2C cysteine-rich domain %0Amethod:InterPro accession:IPR001623 description:DnaJ domain %0Amethod:InterPro accession:IPR002939 description:Chaperone DnaJ%2C C-terminal %0Amethod:InterPro accession:IPR008971 description:HSP40/DnaJ peptide-binding %0Am…
HCON_00001270	127	Yes	Yes	Yes	ID=transcript:HCON_00001270.1;Parent=gene:HCON_00001270;Name=HCON_00001270.1;info=method:InterPro accession:IPR024132 description:Akirin
HCON_00075300	128	Yes	Yes	Yes	ID=transcript:HCON_00075300;Parent=gene:HCON_00075300;Name=HCON_00075300;info=method:InterPro accession:IPR001372 description:Dynein light chain%2C type 1/2 %0Amethod:InterPro accession:IPR019763 description:Dynein light chain%2C type 1/2%2C conserved site %0Amethod:InterPro accession:IPR037177 description:Dynein light chain superfamily
HCON_00080090	129	Yes	Yes	Yes	ID=transcript:HCON_00080090;Parent=gene:HCON_00080090;Name=HCON_00080090;info=method:InterPro accession:IPR000630 description:Ribosomal protein S8 %0Amethod:InterPro accession:IPR035987 description:Ribosomal protein S8 superfamily
HCON_00080560	130	Yes	Yes	Yes	ID=transcript:HCON_00080560;Parent=gene:HCON_00080560;Name=HCON_00080560;info=method:InterPro accession:IPR004000 description:Actin family %0Amethod:InterPro accession:IPR004001 description:Actin%2C conserved site %0Amethod:InterPro accession:IPR020902 description:Actin/actin-like conserved site
HCON_00091720	131	Yes	Yes	Yes	ID=transcript:HCON_00091720;Parent=gene:HCON_00091720;Name=HCON_00091720;info=method:InterPro accession:IPR000608 description:Ubiquitin-conjugating enzyme E2 %0Amethod:InterPro accession:IPR016135 description:Ubiquitin-conjugating enzyme/RWD-like %0Amethod:InterPro accession:IPR023313 description:Ubiquitin-conjugating enzyme%2C active site
HCON_00102060	132	Yes	Yes	Yes	ID=transcript:HCON_00102060;Parent=gene:HCON_00102060;Name=HCON_00102060;info=method:InterPro accession:IPR005680 description:Ribosomal protein S23%2C eukaryotic/archaeal %0Amethod:InterPro accession:IPR006032 description:Ribosomal protein S12/S23 %0Amethod:InterPro accession:IPR012340 description:Nucleic acid-binding%2C OB-fold
HCON_00149160	133	Yes	Yes	Yes	ID=transcript:HCON_00149160;Parent=gene:HCON_00149160;Name=HCON_00149160;info=method:InterPro accession:IPR001163 description:LSM domain%2C eukaryotic/archaea-type %0Amethod:InterPro accession:IPR010920 description:LSM domain superfamily %0Amethod:InterPro accession:IPR027248 description:Small nuclear ribonucleoprotein Sm D2
HCON_00153360	134	Yes	Yes	Yes	ID=transcript:HCON_00153360;Parent=gene:HCON_00153360;Name=HCON_00153360;info=method:InterPro accession:IPR003593 description:AAA+ ATPase domain %0Amethod:InterPro accession:IPR003959 description:ATPase%2C AAA-type%2C core %0Amethod:InterPro accession:IPR003960 description:ATPase%2C AAA-type%2C conserved site %0Amethod:InterPro accession:IPR005937 description:26S proteasome regulatory subunit P45…
HCON_00127040	135	Yes	Yes	Yes	ID=transcript:HCON_00127040;Parent=gene:HCON_00127040;Name=HCON_00127040;info=method:InterPro accession:IPR002119 description:Histone H2A %0Amethod:InterPro accession:IPR007125 description:Histone H2A/H2B/H3 %0Amethod:InterPro accession:IPR009072 description:Histone-fold %0Amethod:InterPro accession:IPR032454 description:Histone H2A%2C C-terminal domain %0Amethod:InterPro accession:IPR032458 desc…
HCON_00194030	136	Yes	Yes	Yes	ID=transcript:HCON_00194030;Parent=gene:HCON_00194030;Name=HCON_00194030;info=method:InterPro accession:IPR000194 description:ATPase%2C F1/V1/A1 complex%2C alpha/beta subunit%2C nucleotide-binding domain %0Amethod:InterPro accession:IPR003593 description:AAA+ ATPase domain %0Amethod:InterPro accession:IPR004100 description:ATPase%2C F1/V1/A1 complex%2C alpha/beta subunit%2C N-terminal domain %0Am…
HCON_00096930	137	Yes	Yes	Yes	ID=transcript:HCON_00096930.1;Parent=gene:HCON_00096930;Name=HCON_00096930.1;info=method:InterPro accession:IPR008162 description:Inorganic pyrophosphatase %0Amethod:InterPro accession:IPR036649 description:Inorganic pyrophosphatase superfamily
HCON_00039930	138	Yes	Yes	Yes	ID=transcript:HCON_00039930.1;Parent=gene:HCON_00039930;Name=HCON_00039930.1;info=method:InterPro accession:IPR002067 description:Mitochondrial carrier protein %0Amethod:InterPro accession:IPR018108 description:Mitochondrial substrate/solute carrier %0Amethod:InterPro accession:IPR023395 description:Mitochondrial carrier domain superfamily
HCON_00098505	139	Yes	Yes	Yes	ID=transcript:HCON_00098505;Parent=gene:HCON_00098505;Name=HCON_00098505;info=method:InterPro accession:IPR000994 description:Peptidase M24 %0Amethod:InterPro accession:IPR001714 description:Peptidase M24%2C methionine aminopeptidase %0Amethod:InterPro accession:IPR002468 description:Peptidase M24A%2C methionine aminopeptidase%2C subfamily 2 %0Amethod:InterPro accession:IPR036005 description:Crea…
HCON_00053210	140	Yes	Yes	Yes	ID=transcript:HCON_00053210.1;Parent=gene:HCON_00053210;Name=HCON_00053210.1;info=method:InterPro accession:IPR004241 description:Autophagy protein Atg8 ubiquitin-like %0Amethod:InterPro accession:IPR029071 description:Ubiquitin-like domain superfamily
HCON_00020900	141	Yes	Yes	Yes	ID=transcript:HCON_00020900;Parent=gene:HCON_00020900;Name=HCON_00020900;info=method:InterPro accession:IPR000719 description:Protein kinase domain %0Amethod:InterPro accession:IPR008271 description:Serine/threonine-protein kinase%2C active site %0Amethod:InterPro accession:IPR011009 description:Protein kinase-like domain superfamily %0Amethod:InterPro accession:IPR017441 description:Protein kina…
HCON_00055240	142	Yes	Yes	Yes	ID=transcript:HCON_00055240;Parent=gene:HCON_00055240;Name=HCON_00055240;info=method:InterPro accession:IPR000629 description:ATP-dependent RNA helicase DEAD-box%2C conserved site %0Amethod:InterPro accession:IPR001650 description:Helicase%2C C-terminal %0Amethod:InterPro accession:IPR011545 description:DEAD/DEAH box helicase domain %0Amethod:InterPro accession:IPR014001 description:Helicase supe…
HCON_00125880	143	Yes	Yes	Yes	ID=transcript:HCON_00125880;Parent=gene:HCON_00125880;Name=HCON_00125880;info=method:InterPro accession:IPR000608 description:Ubiquitin-conjugating enzyme E2 %0Amethod:InterPro accession:IPR016135 description:Ubiquitin-conjugating enzyme/RWD-like %0Amethod:InterPro accession:IPR023313 description:Ubiquitin-conjugating enzyme%2C active site
HCON_00033380	144	Yes	Yes	Yes	ID=transcript:HCON_00033380.1;Parent=gene:HCON_00033380;Name=HCON_00033380.1;info=method:InterPro accession:IPR004971 description:mRNA (guanine-N(7))-methyltransferase domain %0Amethod:InterPro accession:IPR016899 description:mRNA cap guanine-N7 methyltransferase%2C eukaryotes %0Amethod:InterPro accession:IPR029063 description:S-adenosyl-L-methionine-dependent methyltransferase %0Amethod:InterPro…
HCON_00058650	145	Yes	Yes	Yes	ID=transcript:HCON_00058650;Parent=gene:HCON_00058650;Name=HCON_00058650;info=method:InterPro accession:IPR001806 description:Small GTPase %0Amethod:InterPro accession:IPR005225 description:Small GTP-binding protein domain %0Amethod:InterPro accession:IPR027417 description:P-loop containing nucleoside triphosphate hydrolase
HCON_00188880	146	Yes	Yes	Yes	ID=transcript:HCON_00188880;Parent=gene:HCON_00188880;Name=HCON_00188880;info=method:InterPro accession:IPR000133 description:ER lumen protein retaining receptor
HCON_00059130	147	Yes	Yes	Yes	ID=transcript:HCON_00059130;Parent=gene:HCON_00059130;Name=HCON_00059130;info=method:InterPro accession:IPR000301 description:Tetraspanin %0Amethod:InterPro accession:IPR004038 description:Ribosomal protein L7Ae/L30e/S12e/Gadd45 %0Amethod:InterPro accession:IPR008952 description:Tetraspanin%2C EC2 domain superfamily %0Amethod:InterPro accession:IPR018499 description:Tetraspanin/Peripherin %0Ameth…
HCON_00048680	148	Yes	Yes	Yes	ID=transcript:HCON_00048680;Parent=gene:HCON_00048680;Name=HCON_00048680;info=method:InterPro accession:IPR000866 description:Alkyl hydroperoxide reductase subunit C/ Thiol specific antioxidant %0Amethod:InterPro accession:IPR013766 description:Thioredoxin domain %0Amethod:InterPro accession:IPR019479 description:Peroxiredoxin%2C C-terminal %0Amethod:InterPro accession:IPR024706 description:Perox…
HCON_00105130	149	Yes	Yes	Yes	ID=transcript:HCON_00105130;Parent=gene:HCON_00105130;Name=HCON_00105130;info=method:InterPro accession:IPR008195 description:Ribosomal protein L34Ae %0Amethod:InterPro accession:IPR018065 description:Ribosomal protein L34e%2C conserved site %0Amethod:InterPro accession:IPR038562 description:Ribosomal protein L34Ae superfamily
HCON_00161380	150	Yes	Yes	Yes	ID=transcript:HCON_00161380.1;Parent=gene:HCON_00161380;Name=HCON_00161380.1;info=method:InterPro accession:IPR011990 description:Tetratricopeptide-like helical domain superfamily %0Amethod:InterPro accession:IPR019544 description:Tetratricopeptide%2C SHNi-TPR domain %0Amethod:InterPro accession:IPR019734 description:Tetratricopeptide repeat
HCON_00075840	151	Yes	Yes	Yes	ID=transcript:HCON_00075840;Parent=gene:HCON_00075840;Name=HCON_00075840;info=method:InterPro accession:IPR007052 description:CS domain %0Amethod:InterPro accession:IPR008978 description:HSP20-like chaperone
HCON_00058150	152	Yes	Yes	Yes	ID=transcript:HCON_00058150;Parent=gene:HCON_00058150;Name=HCON_00058150;info=method:InterPro accession:IPR000941 description:Enolase %0Amethod:InterPro accession:IPR020809 description:Enolase%2C conserved site %0Amethod:InterPro accession:IPR020810 description:Enolase%2C C-terminal TIM barrel domain %0Amethod:InterPro accession:IPR020811 description:Enolase%2C N-terminal %0Amethod:InterPro acces…
HCON_00095790	153	Yes	Yes	Yes	ID=transcript:HCON_00095790;Parent=gene:HCON_00095790;Name=HCON_00095790;info=method:InterPro accession:IPR000911 description:Ribosomal protein L11/L12 %0Amethod:InterPro accession:IPR020783 description:Ribosomal protein L11%2C C-terminal %0Amethod:InterPro accession:IPR020784 description:Ribosomal protein L11%2C N-terminal %0Amethod:InterPro accession:IPR036769 description:Ribosomal protein L11%…
HCON_00030120	154	Yes	Yes	Yes	ID=transcript:HCON_00030120;Parent=gene:HCON_00030120;Name=HCON_00030120;info=method:InterPro accession:IPR000711 description:ATPase%2C OSCP/delta subunit %0Amethod:InterPro accession:IPR026015 description:F1F0 ATP synthase OSCP/delta subunit%2C N-terminal domain superfamily
HCON_00029320	155	Yes	No	Yes	ID=transcript:HCON_00029320;Parent=gene:HCON_00029320;Name=HCON_00029320
HCON_00094540	156	Yes	Yes	Yes	ID=transcript:HCON_00094540;Parent=gene:HCON_00094540;Name=HCON_00094540;info=method:InterPro accession:IPR000245 description:V-ATPase proteolipid subunit %0Amethod:InterPro accession:IPR002379 description:V-ATPase proteolipid subunit C-like domain %0Amethod:InterPro accession:IPR011555 description:V-ATPase proteolipid subunit C%2C eukaryotic %0Amethod:InterPro accession:IPR035921 description:F/V…
HCON_00108110	157	Yes	Yes	Yes	ID=transcript:HCON_00108110.1;Parent=gene:HCON_00108110;Name=HCON_00108110.1;info=method:InterPro accession:IPR002133 description:S-adenosylmethionine synthetase %0Amethod:InterPro accession:IPR022628 description:S-adenosylmethionine synthetase%2C N-terminal %0Amethod:InterPro accession:IPR022629 description:S-adenosylmethionine synthetase%2C central domain %0Amethod:InterPro accession:IPR022630 …
HCON_00080750	158	Yes	Yes	Yes	ID=transcript:HCON_00080750;Parent=gene:HCON_00080750;Name=HCON_00080750;info=method:InterPro accession:IPR001844 description:Chaperonin Cpn60 %0Amethod:InterPro accession:IPR002423 description:Chaperonin Cpn60/TCP-1 family %0Amethod:InterPro accession:IPR018370 description:Chaperonin Cpn60%2C conserved site %0Amethod:InterPro accession:IPR027409 description:GroEL-like apical domain superfamily %…
HCON_00050880	159	Yes	Yes	Yes	ID=transcript:HCON_00050880;Parent=gene:HCON_00050880;Name=HCON_00050880;info=method:InterPro accession:IPR005818 description:Linker histone H1/H5%2C domain H15 %0Amethod:InterPro accession:IPR005819 description:Histone H5 %0Amethod:InterPro accession:IPR036388 description:Winged helix-like DNA-binding domain superfamily %0Amethod:InterPro accession:IPR036390 description:Winged helix DNA-binding …
HCON_00152620	160	Yes	No	No	ID=transcript:HCON_00152620;Parent=gene:HCON_00152620;Name=HCON_00152620;info=method:InterPro accession:IPR000010 description:Cystatin domain
HCON_00068990	161	Yes	Yes	Yes	ID=transcript:HCON_00068990;Parent=gene:HCON_00068990;Name=HCON_00068990;info=method:InterPro accession:IPR004827 description:Basic-leucine zipper domain
HCON_00125970	162	Yes	Yes	Yes	ID=transcript:HCON_00125970;Parent=gene:HCON_00125970;Name=HCON_00125970;info=method:InterPro accession:IPR001623 description:DnaJ domain %0Amethod:InterPro accession:IPR036869 description:Chaperone J-domain superfamily
HCON_00143120	163	Yes	Yes	Yes	ID=transcript:HCON_00143120;Parent=gene:HCON_00143120;Name=HCON_00143120;info=method:InterPro accession:IPR001806 description:Small GTPase %0Amethod:InterPro accession:IPR005225 description:Small GTP-binding protein domain %0Amethod:InterPro accession:IPR027417 description:P-loop containing nucleoside triphosphate hydrolase
HCON_00131190	164	Yes	Yes	Yes	ID=transcript:HCON_00131190;Parent=gene:HCON_00131190;Name=HCON_00131190;info=method:InterPro accession:IPR000608 description:Ubiquitin-conjugating enzyme E2 %0Amethod:InterPro accession:IPR016135 description:Ubiquitin-conjugating enzyme/RWD-like %0Amethod:InterPro accession:IPR023313 description:Ubiquitin-conjugating enzyme%2C active site
HCON_00014730	165	Yes	Yes	Yes	ID=transcript:HCON_00014730;Parent=gene:HCON_00014730;Name=HCON_00014730;info=method:InterPro accession:IPR003038 description:DAD/Ost2
HCON_00049250	166	Yes	Yes	Yes	ID=transcript:HCON_00049250;Parent=gene:HCON_00049250;Name=HCON_00049250;info=method:InterPro accession:IPR002076 description:ELO family %0Amethod:InterPro accession:IPR030457 description:ELO family%2C conserved site
HCON_00025240	167	Yes	Yes	Yes	ID=transcript:HCON_00025240;Parent=gene:HCON_00025240;Name=HCON_00025240;info=method:InterPro accession:IPR000058 description:Zinc finger%2C AN1-type %0Amethod:InterPro accession:IPR002653 description:Zinc finger%2C A20-type %0Amethod:InterPro accession:IPR035896 description:AN1-like Zinc finger
HCON_00103290	168	Yes	Yes	Yes	ID=transcript:HCON_00103290;Parent=gene:HCON_00103290;Name=HCON_00103290;info=method:InterPro accession:IPR000504 description:RNA recognition motif domain %0Amethod:InterPro accession:IPR012677 description:Nucleotide-binding alpha-beta plait domain superfamily %0Amethod:InterPro accession:IPR035979 description:RNA-binding domain superfamily
HCON_00030110	169	Yes	Yes	Yes	ID=transcript:HCON_00030110;Parent=gene:HCON_00030110;Name=HCON_00030110;info=method:InterPro accession:IPR006110 description:RNA polymerase%2C subunit omega/K/RPB6 %0Amethod:InterPro accession:IPR006111 description:Archaeal RpoK/eukaryotic RPB6 RNA polymerase subunit %0Amethod:InterPro accession:IPR012293 description:RNA polymerase subunit%2C RPB6/omega %0Amethod:InterPro accession:IPR020708 des…
HCON_00001860	170	Yes	Yes	Yes	ID=transcript:HCON_00001860;Parent=gene:HCON_00001860;Name=HCON_00001860;info=method:InterPro accession:IPR010920 description:LSM domain superfamily %0Amethod:InterPro accession:IPR019050 description:FDF domain %0Amethod:InterPro accession:IPR025609 description:Lsm14-like%2C N-terminal %0Amethod:InterPro accession:IPR025761 description:FFD box %0Amethod:InterPro accession:IPR025762 description:DF…
HCON_00096650	171	Yes	No	Yes	ID=transcript:HCON_00096650.1;Parent=gene:HCON_00096650;Name=HCON_00096650.1;info=method:InterPro accession:IPR005804 description:Fatty acid desaturase domain %0Amethod:InterPro accession:IPR012171 description:Fatty acid desaturase %0Amethod:InterPro accession:IPR036400 description:Cytochrome b5-like heme/steroid binding domain superfamily
HCON_00019080	172	Yes	Yes	Yes	ID=transcript:HCON_00019080;Parent=gene:HCON_00019080;Name=HCON_00019080;info=method:InterPro accession:IPR000704 description:Casein kinase II%2C regulatory subunit %0Amethod:InterPro accession:IPR016149 description:Casein kinase II%2C regulatory subunit%2C N-terminal %0Amethod:InterPro accession:IPR035991 description:Casein kinase II subunit beta-like
HCON_00158340	173	Yes	Yes	Yes	ID=transcript:HCON_00158340;Parent=gene:HCON_00158340;Name=HCON_00158340;info=method:InterPro accession:IPR003197 description:Cytochrome b-c1 complex subunit 7 %0Amethod:InterPro accession:IPR036544 description:Cytochrome b-c1 complex subunit 7 superfamily
HCON_00008050	174	Yes	Yes	Yes	ID=transcript:HCON_00008050;Parent=gene:HCON_00008050;Name=HCON_00008050;info=method:InterPro accession:IPR005788 description:Disulphide isomerase %0Amethod:InterPro accession:IPR013766 description:Thioredoxin domain %0Amethod:InterPro accession:IPR017937 description:Thioredoxin%2C conserved site %0Amethod:InterPro accession:IPR036249 description:Thioredoxin-like superfamily
HCON_00020530	175	Yes	Yes	No	ID=transcript:HCON_00020530;Parent=gene:HCON_00020530;Name=HCON_00020530;info=method:InterPro accession:IPR001912 description:Ribosomal protein S4/S9%2C N-terminal %0Amethod:InterPro accession:IPR002942 description:RNA-binding S4 domain %0Amethod:InterPro accession:IPR022801 description:Ribosomal protein S4/S9 %0Amethod:InterPro accession:IPR029196 description:Protein of unknown function DUF4588 …
HCON_00144350	176	Yes	Yes	Yes	ID=transcript:HCON_00144350;Parent=gene:HCON_00144350;Name=HCON_00144350;info=method:InterPro accession:IPR025799 description:Protein arginine N-methyltransferase %0Amethod:InterPro accession:IPR029063 description:S-adenosyl-L-methionine-dependent methyltransferase
HCON_00119180	177	Yes	Yes	Yes	ID=transcript:HCON_00119180;Parent=gene:HCON_00119180;Name=HCON_00119180;info=method:InterPro accession:IPR005225 description:Small GTP-binding protein domain %0Amethod:InterPro accession:IPR006687 description:Small GTPase superfamily%2C SAR1-type %0Amethod:InterPro accession:IPR006689 description:Small GTPase superfamily%2C ARF/SAR type %0Amethod:InterPro accession:IPR027417 description:P-loop c…
HCON_00006850	178	Yes	Yes	Yes	ID=transcript:HCON_00006850;Parent=gene:HCON_00006850;Name=HCON_00006850;info=method:InterPro accession:IPR022309 description:Ribosomal protein S8e/ribosomal biogenesis NSA2 %0Amethod:InterPro accession:IPR039411 description:Ribosomal biogenesis NSA2 family
HCON_00129700	179	Yes	Yes	Yes	ID=transcript:HCON_00129700;Parent=gene:HCON_00129700;Name=HCON_00129700;info=method:InterPro accession:IPR001005 description:SANT/Myb domain %0Amethod:InterPro accession:IPR001623 description:DnaJ domain %0Amethod:InterPro accession:IPR009057 description:Homeobox-like domain superfamily %0Amethod:InterPro accession:IPR017877 description:Myb-like domain %0Amethod:InterPro accession:IPR032003 desc…
HCON_00009060	180	Yes	Yes	Yes	ID=transcript:HCON_00009060;Parent=gene:HCON_00009060;Name=HCON_00009060
HCON_00045380	181	Yes	Yes	Yes	ID=transcript:HCON_00045380;Parent=gene:HCON_00045380;Name=HCON_00045380;info=method:InterPro accession:IPR000504 description:RNA recognition motif domain %0Amethod:InterPro accession:IPR012677 description:Nucleotide-binding alpha-beta plait domain superfamily %0Amethod:InterPro accession:IPR035585 description:Serine/arginine-rich splicing factor SRSF4-like%2C RNA recognition motif 1 %0Amethod:In…
HCON_00121660	182	Yes	Yes	Yes	ID=transcript:HCON_00121660;Parent=gene:HCON_00121660;Name=HCON_00121660;info=method:InterPro accession:IPR002076 description:ELO family %0Amethod:InterPro accession:IPR030457 description:ELO family%2C conserved site
HCON_00166580	183	Yes	Yes	Yes	ID=transcript:HCON_00166580;Parent=gene:HCON_00166580;Name=HCON_00166580;info=method:InterPro accession:IPR011990 description:Tetratricopeptide-like helical domain superfamily %0Amethod:InterPro accession:IPR016543 description:Mitochondria fission 1 protein %0Amethod:InterPro accession:IPR028061 description:Fis1%2C C-terminal tetratricopeptide repeat %0Amethod:InterPro accession:IPR033745 descrip…
HCON_00020620	184	Yes	Yes	Yes	ID=transcript:HCON_00020620;Parent=gene:HCON_00020620;Name=HCON_00020620;info=method:InterPro accession:IPR001189 description:Manganese/iron superoxide dismutase %0Amethod:InterPro accession:IPR019831 description:Manganese/iron superoxide dismutase%2C N-terminal %0Amethod:InterPro accession:IPR019832 description:Manganese/iron superoxide dismutase%2C C-terminal %0Amethod:InterPro accession:IPR019…
HCON_00067570	185	Yes	Yes	Yes	ID=transcript:HCON_00067570;Parent=gene:HCON_00067570;Name=HCON_00067570;info=method:InterPro accession:IPR000504 description:RNA recognition motif domain %0Amethod:InterPro accession:IPR006529 description:U2 snRNP auxilliary factor%2C large subunit%2C splicing factor %0Amethod:InterPro accession:IPR012677 description:Nucleotide-binding alpha-beta plait domain superfamily %0Amethod:InterPro acces…
HCON_00146290	186	Yes	Yes	Yes	ID=transcript:HCON_00146290;Parent=gene:HCON_00146290;Name=HCON_00146290;info=method:InterPro accession:IPR007858 description:Dpy-30 motif %0Amethod:InterPro accession:IPR037856 description:Sdc1/DPY30
HCON_00026790	187	Yes	Yes	Yes	ID=transcript:HCON_00026790.1;Parent=gene:HCON_00026790;Name=HCON_00026790.1;info=method:InterPro accession:IPR010422 description:Coiled-coil domain-containing protein 124/Oxs1
HCON_00053460	188	Yes	Yes	Yes	ID=transcript:HCON_00053460;Parent=gene:HCON_00053460;Name=HCON_00053460;info=method:InterPro accession:IPR002379 description:V-ATPase proteolipid subunit C-like domain %0Amethod:InterPro accession:IPR035921 description:F/V-ATP synthase subunit C superfamily
HCON_00142250	189	Yes	Yes	Yes	ID=transcript:HCON_00142250;Parent=gene:HCON_00142250;Name=HCON_00142250;info=method:InterPro accession:IPR000692 description:Fibrillarin %0Amethod:InterPro accession:IPR020813 description:Fibrillarin%2C conserved site %0Amethod:InterPro accession:IPR029063 description:S-adenosyl-L-methionine-dependent methyltransferase
HCON_00193510	190	Yes	Yes	Yes	ID=transcript:HCON_00193510;Parent=gene:HCON_00193510;Name=HCON_00193510;info=method:InterPro accession:IPR002059 description:Cold-shock protein%2C DNA-binding %0Amethod:InterPro accession:IPR011129 description:Cold shock domain %0Amethod:InterPro accession:IPR012340 description:Nucleic acid-binding%2C OB-fold %0Amethod:InterPro accession:IPR019844 description:Cold-shock (CSD) domain
HCON_00158290	191	Yes	Yes	Yes	ID=transcript:HCON_00158290;Parent=gene:HCON_00158290;Name=HCON_00158290;info=method:InterPro accession:IPR001901 description:Protein translocase complex%2C SecE/Sec61-gamma subunit %0Amethod:InterPro accession:IPR008158 description:Protein translocase SEC61 complex%2C gamma subunit %0Amethod:InterPro accession:IPR023391 description:Protein translocase SecE domain superfamily
HCON_00077930	192	Yes	Yes	Yes	ID=transcript:HCON_00077930;Parent=gene:HCON_00077930;Name=HCON_00077930;info=method:InterPro accession:IPR010625 description:CHCH
HCON_00117080	193	Yes	Yes	Yes	ID=transcript:HCON_00117080;Parent=gene:HCON_00117080;Name=HCON_00117080;info=method:InterPro accession:IPR001253 description:Translation initiation factor 1A (eIF-1A) %0Amethod:InterPro accession:IPR006196 description:RNA-binding domain%2C S1%2C IF1 type %0Amethod:InterPro accession:IPR012340 description:Nucleic acid-binding%2C OB-fold %0Amethod:InterPro accession:IPR018104 description:Translati…
HCON_00136140	194	Yes	Yes	Yes	ID=transcript:HCON_00136140;Parent=gene:HCON_00136140;Name=HCON_00136140;info=method:InterPro accession:IPR005818 description:Linker histone H1/H5%2C domain H15 %0Amethod:InterPro accession:IPR005819 description:Histone H5 %0Amethod:InterPro accession:IPR036388 description:Winged helix-like DNA-binding domain superfamily %0Amethod:InterPro accession:IPR036390 description:Winged helix DNA-binding …
HCON_00127540	195	Yes	Yes	Yes	ID=transcript:HCON_00127540;Parent=gene:HCON_00127540;Name=HCON_00127540;info=method:InterPro accession:IPR004907 description:ATPase%2C V1 complex%2C subunit C %0Amethod:InterPro accession:IPR036132 description:Vacuolar ATP synthase subunit C superfamily
HCON_00030500	196	Yes	Yes	Yes	ID=transcript:HCON_00030500;Parent=gene:HCON_00030500;Name=HCON_00030500;info=method:InterPro accession:IPR000571 description:Zinc finger%2C CCCH-type %0Amethod:InterPro accession:IPR032378 description:ZC3H15/TMA46 family%2C C-terminal %0Amethod:InterPro accession:IPR036855 description:Zinc finger%2C CCCH-type superfamily
HCON_00015830	197	Yes	Yes	Yes	ID=transcript:HCON_00015830;Parent=gene:HCON_00015830;Name=HCON_00015830;info=method:InterPro accession:IPR000555 description:JAB1/MPN/MOV34 metalloenzyme domain %0Amethod:InterPro accession:IPR024969 description:Rpn11/EIF3F%2C C-terminal %0Amethod:InterPro accession:IPR033858 description:26S Proteasome non-ATPase regulatory subunit 7/8 %0Amethod:InterPro accession:IPR037518 description:MPN domain
HCON_00193940	198	Yes	Yes	Yes	ID=transcript:HCON_00193940.1;Parent=gene:HCON_00193940;Name=HCON_00193940.1;info=method:InterPro accession:IPR013170 description:mRNA splicing factor Cwf21 domain
HCON_00128780	199	Yes	Yes	Yes	ID=transcript:HCON_00128780;Parent=gene:HCON_00128780;Name=HCON_00128780;info=method:InterPro accession:IPR002327 description:Cytochrome c%2C class IA/ IB %0Amethod:InterPro accession:IPR009056 description:Cytochrome c-like domain %0Amethod:InterPro accession:IPR036909 description:Cytochrome c-like domain superfamily
HCON_00056650	200	Yes	Yes	Yes	ID=transcript:HCON_00056650.1;Parent=gene:HCON_00056650;Name=HCON_00056650.1;info=method:InterPro accession:IPR001623 description:DnaJ domain %0Amethod:InterPro accession:IPR002939 description:Chaperone DnaJ%2C C-terminal %0Amethod:InterPro accession:IPR008971 description:HSP40/DnaJ peptide-binding %0Amethod:InterPro accession:IPR018253 description:DnaJ domain%2C conserved site %0Amethod:InterPro…
HCON_00086410	201	Yes	Yes	Yes	ID=transcript:HCON_00086410;Parent=gene:HCON_00086410;Name=HCON_00086410;info=method:InterPro accession:IPR004843 description:Calcineurin-like phosphoesterase domain%2C ApaH type %0Amethod:InterPro accession:IPR006186 description:Serine/threonine-specific protein phosphatase/bis(5-nucleosyl)-tetraphosphatase %0Amethod:InterPro accession:IPR029052 description:Metallo-dependent phosphatase-like %0A…
HCON_00103850	202	Yes	Yes	Yes	ID=transcript:HCON_00103850.1;Parent=gene:HCON_00103850;Name=HCON_00103850.1;info=method:InterPro accession:IPR002108 description:Actin-depolymerising factor homology domain %0Amethod:InterPro accession:IPR028458 description:Twinfilin %0Amethod:InterPro accession:IPR029006 description:ADF-H/Gelsolin-like domain superfamily
HCON_00000480	203	Yes	Yes	Yes	ID=transcript:HCON_00000480.1;Parent=gene:HCON_00000480;Name=HCON_00000480.1;info=method:InterPro accession:IPR008144 description:Guanylate kinase-like domain %0Amethod:InterPro accession:IPR008145 description:Guanylate kinase/L-type calcium channel beta subunit %0Amethod:InterPro accession:IPR017665 description:Guanylate kinase %0Amethod:InterPro accession:IPR020590 description:Guanylate kinase%…
HCON_00028000	204	Yes	Yes	Yes	ID=transcript:HCON_00028000.1;Parent=gene:HCON_00028000;Name=HCON_00028000.1;info=method:InterPro accession:IPR001680 description:WD40 repeat %0Amethod:InterPro accession:IPR015943 description:WD40/YVTN repeat-like-containing domain superfamily %0Amethod:InterPro accession:IPR017986 description:WD40-repeat-containing domain %0Amethod:InterPro accession:IPR019775 description:WD40 repeat%2C conserv…
HCON_00083980	205	Yes	Yes	Yes	ID=transcript:HCON_00083980;Parent=gene:HCON_00083980;Name=HCON_00083980;info=method:InterPro accession:IPR000504 description:RNA recognition motif domain %0Amethod:InterPro accession:IPR012677 description:Nucleotide-binding alpha-beta plait domain superfamily %0Amethod:InterPro accession:IPR022023 description:U1 small nuclear ribonucleoprotein of 70kDa N-terminal %0Amethod:InterPro accession:IPR…
HCON_00002890	206	Yes	Yes	Yes	ID=transcript:HCON_00002890;Parent=gene:HCON_00002890;Name=HCON_00002890;info=method:InterPro accession:IPR002030 description:Mitochondrial carrier UCP-like %0Amethod:InterPro accession:IPR018108 description:Mitochondrial substrate/solute carrier %0Amethod:InterPro accession:IPR023395 description:Mitochondrial carrier domain superfamily
HCON_00107550	207	Yes	Yes	Yes	ID=transcript:HCON_00107550;Parent=gene:HCON_00107550;Name=HCON_00107550;info=method:InterPro accession:IPR001179 description:FKBP-type peptidyl-prolyl cis-trans isomerase domain
HCON_00159780	208	Yes	Yes	Yes	ID=transcript:HCON_00159780;Parent=gene:HCON_00159780;Name=HCON_00159780;info=method:InterPro accession:IPR001841 description:Zinc finger%2C RING-type %0Amethod:InterPro accession:IPR013083 description:Zinc finger%2C RING/FYVE/PHD-type %0Amethod:InterPro accession:IPR024766 description:Zinc finger%2C RING-H2-type
HCON_00029970	209	Yes	Yes	Yes	ID=transcript:HCON_00029970;Parent=gene:HCON_00029970;Name=HCON_00029970;info=method:InterPro accession:IPR005024 description:Snf7 family
HCON_00063090	210	Yes	Yes	Yes	ID=transcript:HCON_00063090;Parent=gene:HCON_00063090;Name=HCON_00063090;info=method:InterPro accession:IPR003338 description:CDC48%2C N-terminal subdomain %0Amethod:InterPro accession:IPR003593 description:AAA+ ATPase domain %0Amethod:InterPro accession:IPR003959 description:ATPase%2C AAA-type%2C core %0Amethod:InterPro accession:IPR003960 description:ATPase%2C AAA-type%2C conserved site %0Ameth…
HCON_00108470	211	Yes	Yes	Yes	ID=transcript:HCON_00108470.1;Parent=gene:HCON_00108470;Name=HCON_00108470.1;info=method:InterPro accession:IPR000330 description:SNF2-related%2C N-terminal domain %0Amethod:InterPro accession:IPR001487 description:Bromodomain %0Amethod:InterPro accession:IPR001650 description:Helicase%2C C-terminal %0Amethod:InterPro accession:IPR006576 description:BRK domain %0Amethod:InterPro accession:IPR0140…
HCON_00008430	212	Yes	Yes	Yes	ID=transcript:HCON_00008430;Parent=gene:HCON_00008430;Name=HCON_00008430;info=method:InterPro accession:IPR003029 description:S1 domain %0Amethod:InterPro accession:IPR011488 description:Translation initiation factor 2%2C alpha subunit %0Amethod:InterPro accession:IPR012340 description:Nucleic acid-binding%2C OB-fold %0Amethod:InterPro accession:IPR022967 description:RNA-binding domain%2C S1 %0Am…
HCON_00106880	213	Yes	Yes	Yes	ID=transcript:HCON_00106880;Parent=gene:HCON_00106880;Name=HCON_00106880;info=method:InterPro accession:IPR002842 description:V-type ATPase subunit E %0Amethod:InterPro accession:IPR038495 description:V-type ATPase subunit E%2C C-terminal domain superfamily
HCON_00112120	214	Yes	Yes	Yes	ID=transcript:HCON_00112120;Parent=gene:HCON_00112120;Name=HCON_00112120;info=method:InterPro accession:IPR006639 description:Presenilin/signal peptide peptidase %0Amethod:InterPro accession:IPR007369 description:Peptidase A22B%2C signal peptide peptidase
HCON_00051360	215	Yes	Yes	Yes	ID=transcript:HCON_00051360;Parent=gene:HCON_00051360;Name=HCON_00051360;info=method:InterPro accession:IPR007992 description:Succinate dehydrogenase [ubiquinone] cytochrome b small subunit%2C CybS %0Amethod:InterPro accession:IPR034804 description:Fumarate reductase/succinate dehydrogenase%2C transmembrane subunit
HCON_00054720	216	Yes	Yes	Yes	ID=transcript:HCON_00054720;Parent=gene:HCON_00054720;Name=HCON_00054720;info=method:InterPro accession:IPR006808 description:ATP synthase%2C F0 complex%2C subunit G%2C mitochondrial
HCON_00158870	217	Yes	Yes	Yes	ID=transcript:HCON_00158870.1;Parent=gene:HCON_00158870;Name=HCON_00158870.1;info=method:InterPro accession:IPR002048 description:EF-hand domain %0Amethod:InterPro accession:IPR011992 description:EF-hand domain pair %0Amethod:InterPro accession:IPR018247 description:EF-Hand 1%2C calcium-binding site
HCON_00002160	218	Yes	Yes	Yes	ID=transcript:HCON_00002160;Parent=gene:HCON_00002160;Name=HCON_00002160;info=method:InterPro accession:IPR001841 description:Zinc finger%2C RING-type %0Amethod:InterPro accession:IPR001878 description:Zinc finger%2C CCHC-type %0Amethod:InterPro accession:IPR013083 description:Zinc finger%2C RING/FYVE/PHD-type %0Amethod:InterPro accession:IPR014891 description:DWNN domain %0Amethod:InterPro acces…
HCON_00057940	219	Yes	Yes	Yes	ID=transcript:HCON_00057940;Parent=gene:HCON_00057940;Name=HCON_00057940;info=method:InterPro accession:IPR001650 description:Helicase%2C C-terminal %0Amethod:InterPro accession:IPR003593 description:AAA+ ATPase domain %0Amethod:InterPro accession:IPR004179 description:Sec63 domain %0Amethod:InterPro accession:IPR011545 description:DEAD/DEAH box helicase domain %0Amethod:InterPro accession:IPR014…
HCON_00048020	220	Yes	Yes	Yes	ID=transcript:HCON_00048020;Parent=gene:HCON_00048020;Name=HCON_00048020;info=method:InterPro accession:IPR000652 description:Triosephosphate isomerase %0Amethod:InterPro accession:IPR013785 description:Aldolase-type TIM barrel %0Amethod:InterPro accession:IPR020861 description:Triosephosphate isomerase%2C active site %0Amethod:InterPro accession:IPR022896 description:Triosephosphate isomerase%2C…
HCON_00094140	221	Yes	Yes	Yes	ID=transcript:HCON_00094140;Parent=gene:HCON_00094140;Name=HCON_00094140;info=method:InterPro accession:IPR000504 description:RNA recognition motif domain %0Amethod:InterPro accession:IPR003954 description:RNA recognition motif domain%2C eukaryote %0Amethod:InterPro accession:IPR012677 description:Nucleotide-binding alpha-beta plait domain superfamily %0Amethod:InterPro accession:IPR035979 descri…
HCON_00026230	222	Yes	Yes	Yes	ID=transcript:HCON_00026230;Parent=gene:HCON_00026230;Name=HCON_00026230;info=method:InterPro accession:IPR000504 description:RNA recognition motif domain %0Amethod:InterPro accession:IPR012677 description:Nucleotide-binding alpha-beta plait domain superfamily %0Amethod:InterPro accession:IPR035979 description:RNA-binding domain superfamily
HCON_00039940	223	Yes	Yes	Yes	ID=transcript:HCON_00039940;Parent=gene:HCON_00039940;Name=HCON_00039940;info=method:InterPro accession:IPR018967 description:Iron sulphur-containing domain%2C CDGSH-type
HCON_00049540	224	Yes	Yes	Yes	ID=transcript:HCON_00049540;Parent=gene:HCON_00049540;Name=HCON_00049540;info=method:InterPro accession:IPR004882 description:Luc7-related
HCON_00074490	225	No	No	No	ID=transcript:HCON_00074490;Parent=gene:HCON_00074490;Name=HCON_00074490
HCON_00047200	226	Yes	Yes	Yes	ID=transcript:HCON_00047200;Parent=gene:HCON_00047200;Name=HCON_00047200;info=method:InterPro accession:IPR005772 description:ATPase%2C V1 complex%2C subunit F%2C eukaryotic %0Amethod:InterPro accession:IPR008218 description:ATPase%2C V1 complex%2C subunit F %0Amethod:InterPro accession:IPR036906 description:ATPase%2C V1 complex%2C subunit F superfamily
HCON_00193340	227	Yes	Yes	Yes	ID=transcript:HCON_00193340;Parent=gene:HCON_00193340;Name=HCON_00193340;info=method:InterPro accession:IPR000690 description:Matrin/U1-C%2C C2H2-type zinc finger %0Amethod:InterPro accession:IPR003604 description:Matrin/U1-C-like%2C C2H2-type zinc finger %0Amethod:InterPro accession:IPR013085 description:U1-C%2C C2H2-type zinc finger %0Amethod:InterPro accession:IPR017340 description:U1 small nu…
HCON_00051000	228	Yes	Yes	Yes	ID=transcript:HCON_00051000;Parent=gene:HCON_00051000;Name=HCON_00051000;info=method:InterPro accession:IPR004882 description:Luc7-related
HCON_00092810	229	Yes	No	No	ID=transcript:HCON_00092810;Parent=gene:HCON_00092810;Name=HCON_00092810;info=method:InterPro accession:IPR008632 description:Nematode fatty acid retinoid binding
HCON_00074160	230	Yes	Yes	Yes	ID=transcript:HCON_00074160;Parent=gene:HCON_00074160;Name=HCON_00074160;info=method:InterPro accession:IPR000690 description:Matrin/U1-C%2C C2H2-type zinc finger %0Amethod:InterPro accession:IPR003604 description:Matrin/U1-C-like%2C C2H2-type zinc finger %0Amethod:InterPro accession:IPR022755 description:Zinc finger%2C double-stranded RNA binding %0Amethod:InterPro accession:IPR036236 descriptio…
HCON_00000920	231	Yes	Yes	Yes	ID=transcript:HCON_00000920.1;Parent=gene:HCON_00000920;Name=HCON_00000920.1;info=method:InterPro accession:IPR004087 description:K Homology domain %0Amethod:InterPro accession:IPR004088 description:K Homology domain%2C type 1 %0Amethod:InterPro accession:IPR036612 description:K Homology domain%2C type 1 superfamily
HCON_00111710	232	Yes	Yes	Yes	ID=transcript:HCON_00111710;Parent=gene:HCON_00111710;Name=HCON_00111710;info=method:InterPro accession:IPR000806 description:Rab GDI protein %0Amethod:InterPro accession:IPR018203 description:GDP dissociation inhibitor %0Amethod:InterPro accession:IPR036188 description:FAD/NAD(P)-binding domain superfamily
HCON_00010210	233	Yes	Yes	Yes	ID=transcript:HCON_00010210.1;Parent=gene:HCON_00010210;Name=HCON_00010210.1;info=method:InterPro accession:IPR001040 description:Translation Initiation factor eIF- 4e %0Amethod:InterPro accession:IPR019770 description:Eukaryotic translation initiation factor 4E (eIF-4E)%2C conserved site %0Amethod:InterPro accession:IPR023398 description:Translation Initiation factor eIF- 4e-like
HCON_00002900	234	Yes	Yes	Yes	ID=transcript:HCON_00002900.1;Parent=gene:HCON_00002900;Name=HCON_00002900.1;info=method:InterPro accession:IPR017905 description:ERV/ALR sulfhydryl oxidase domain %0Amethod:InterPro accession:IPR036774 description:ERV/ALR sulfhydryl oxidase domain superfamily %0Amethod:InterPro accession:IPR039799 description:Sulfhydryl oxidase ALR/ERV
HCON_00107790	235	Yes	Yes	Yes	ID=transcript:HCON_00107790;Parent=gene:HCON_00107790;Name=HCON_00107790;info=method:InterPro accession:IPR024512 description:Small subunit of serine palmitoyltransferase-like
HCON_00096750	236	Yes	Yes	Yes	ID=transcript:HCON_00096750;Parent=gene:HCON_00096750;Name=HCON_00096750;info=method:InterPro accession:IPR000730 description:Proliferating cell nuclear antigen%2C PCNA %0Amethod:InterPro accession:IPR022648 description:Proliferating cell nuclear antigen%2C PCNA%2C N-terminal %0Amethod:InterPro accession:IPR022649 description:Proliferating cell nuclear antigen%2C PCNA%2C C-terminal %0Amethod:Inte…
HCON_00008440	237	Yes	Yes	Yes	ID=transcript:HCON_00008440;Parent=gene:HCON_00008440;Name=HCON_00008440;info=method:InterPro accession:IPR000163 description:Prohibitin %0Amethod:InterPro accession:IPR001107 description:Band 7 domain %0Amethod:InterPro accession:IPR036013 description:Band 7/SPFH domain superfamily
HCON_00018760	238	Yes	Yes	Yes	ID=transcript:HCON_00018760;Parent=gene:HCON_00018760;Name=HCON_00018760;info=method:InterPro accession:IPR003593 description:AAA+ ATPase domain %0Amethod:InterPro accession:IPR003959 description:ATPase%2C AAA-type%2C core %0Amethod:InterPro accession:IPR003960 description:ATPase%2C AAA-type%2C conserved site %0Amethod:InterPro accession:IPR005937 description:26S proteasome regulatory subunit P45…
HCON_00096710	239	Yes	Yes	Yes	ID=transcript:HCON_00096710;Parent=gene:HCON_00096710;Name=HCON_00096710;info=method:InterPro accession:IPR013126 description:Heat shock protein 70 family %0Amethod:InterPro accession:IPR018181 description:Heat shock protein 70%2C conserved site %0Amethod:InterPro accession:IPR029047 description:Heat shock protein 70kD%2C peptide-binding domain superfamily %0Amethod:InterPro accession:IPR029048 d…
HCON_00029420	240	Yes	Yes	Yes	ID=transcript:HCON_00029420;Parent=gene:HCON_00029420;Name=HCON_00029420;info=method:InterPro accession:IPR001631 description:DNA topoisomerase I %0Amethod:InterPro accession:IPR008336 description:DNA topoisomerase I%2C DNA binding%2C eukaryotic-type %0Amethod:InterPro accession:IPR011010 description:DNA breaking-rejoining enzyme%2C catalytic core %0Amethod:InterPro accession:IPR013030 descriptio…
HCON_00065860	241	Yes	Yes	Yes	ID=transcript:HCON_00065860;Parent=gene:HCON_00065860;Name=HCON_00065860;info=method:InterPro accession:IPR003593 description:AAA+ ATPase domain %0Amethod:InterPro accession:IPR003959 description:ATPase%2C AAA-type%2C core %0Amethod:InterPro accession:IPR003960 description:ATPase%2C AAA-type%2C conserved site %0Amethod:InterPro accession:IPR005937 description:26S proteasome regulatory subunit P45…
HCON_00046220	242	Yes	Yes	Yes	ID=transcript:HCON_00046220;Parent=gene:HCON_00046220;Name=HCON_00046220;info=method:InterPro accession:IPR005574 description:RNA polymerase subunit RPB4/RPC9 %0Amethod:InterPro accession:IPR006590 description:RNA polymerase Rpb4/RPC9%2C core %0Amethod:InterPro accession:IPR010997 description:HRDC-like superfamily %0Amethod:InterPro accession:IPR038324 description:Rpb4/RPC9 superfamily
HCON_00074680	243	Yes	Yes	Yes	ID=transcript:HCON_00074680.1;Parent=gene:HCON_00074680;Name=HCON_00074680.1;info=method:InterPro accession:IPR001353 description:Proteasome%2C subunit alpha/beta %0Amethod:InterPro accession:IPR023332 description:Proteasome alpha-type subunit %0Amethod:InterPro accession:IPR029055 description:Nucleophile aminohydrolases%2C N-terminal %0Amethod:InterPro accession:IPR034644 description:Proteasome …
HCON_00081410	244	Yes	Yes	Yes	ID=transcript:HCON_00081410;Parent=gene:HCON_00081410;Name=HCON_00081410;info=method:InterPro accession:IPR002347 description:Short-chain dehydrogenase/reductase SDR %0Amethod:InterPro accession:IPR020904 description:Short-chain dehydrogenase/reductase%2C conserved site %0Amethod:InterPro accession:IPR036291 description:NAD(P)-binding domain superfamily
HCON_00011850	245	Yes	Yes	Yes	ID=transcript:HCON_00011850;Parent=gene:HCON_00011850;Name=HCON_00011850;info=method:InterPro accession:IPR000504 description:RNA recognition motif domain %0Amethod:InterPro accession:IPR012677 description:Nucleotide-binding alpha-beta plait domain superfamily %0Amethod:InterPro accession:IPR035979 description:RNA-binding domain superfamily
HCON_00058810	246	Yes	Yes	Yes	ID=transcript:HCON_00058810;Parent=gene:HCON_00058810;Name=HCON_00058810;info=method:InterPro accession:IPR002777 description:Prefoldin beta-like %0Amethod:InterPro accession:IPR009053 description:Prefoldin
HCON_00051870	247	Yes	Yes	Yes	ID=transcript:HCON_00051870;Parent=gene:HCON_00051870;Name=HCON_00051870;info=method:InterPro accession:IPR001163 description:LSM domain%2C eukaryotic/archaea-type %0Amethod:InterPro accession:IPR010920 description:LSM domain superfamily %0Amethod:InterPro accession:IPR027141 description:Like-Sm (LSM) domain containing protein%2C LSm4/SmD1/SmD3 %0Amethod:InterPro accession:IPR034101 description:S…
HCON_00000800	248	Yes	Yes	Yes	ID=transcript:HCON_00000800;Parent=gene:HCON_00000800;Name=HCON_00000800;info=method:InterPro accession:IPR000629 description:ATP-dependent RNA helicase DEAD-box%2C conserved site %0Amethod:InterPro accession:IPR001650 description:Helicase%2C C-terminal %0Amethod:InterPro accession:IPR011545 description:DEAD/DEAH box helicase domain %0Amethod:InterPro accession:IPR014001 description:Helicase supe…
HCON_00072735	249	Yes	Yes	Yes	ID=transcript:HCON_00072735;Parent=gene:HCON_00072735;Name=HCON_00072735;info=method:InterPro accession:IPR001680 description:WD40 repeat %0Amethod:InterPro accession:IPR003613 description:U box domain %0Amethod:InterPro accession:IPR013083 description:Zinc finger%2C RING/FYVE/PHD-type %0Amethod:InterPro accession:IPR013915 description:Pre-mRNA-splicing factor 19 %0Amethod:InterPro accession:IPR0…
HCON_00124275	250	Yes	Yes	Yes	ID=transcript:HCON_00124275;Parent=gene:HCON_00124275;Name=HCON_00124275;info=method:InterPro accession:IPR000690 description:Matrin/U1-C%2C C2H2-type zinc finger %0Amethod:InterPro accession:IPR003604 description:Matrin/U1-C-like%2C C2H2-type zinc finger %0Amethod:InterPro accession:IPR031781 description:SF3A2 domain %0Amethod:InterPro accession:IPR036236 description:Zinc finger C2H2 superfamily
HCON_00029070	251	Yes	Yes	Yes	ID=transcript:HCON_00029070.1;Parent=gene:HCON_00029070;Name=HCON_00029070.1;info=method:InterPro accession:IPR000008 description:C2 domain %0Amethod:InterPro accession:IPR000569 description:HECT domain %0Amethod:InterPro accession:IPR001202 description:WW domain %0Amethod:InterPro accession:IPR024928 description:E3 ubiquitin-protein ligase%2C SMURF1 type %0Amethod:InterPro accession:IPR035892 de…
HCON_00128770	252	Yes	Yes	Yes	ID=transcript:HCON_00128770;Parent=gene:HCON_00128770;Name=HCON_00128770;info=method:InterPro accession:IPR001387 description:Cro/C1-type helix-turn-helix domain %0Amethod:InterPro accession:IPR010982 description:Lambda repressor-like%2C DNA-binding domain superfamily %0Amethod:InterPro accession:IPR013729 description:Multiprotein bridging factor 1%2C N-terminal
HCON_00093820	253	Yes	Yes	Yes	ID=transcript:HCON_00093820;Parent=gene:HCON_00093820;Name=HCON_00093820;info=method:InterPro accession:IPR000504 description:RNA recognition motif domain %0Amethod:InterPro accession:IPR008111 description:RNA-binding motif protein 8 %0Amethod:InterPro accession:IPR012677 description:Nucleotide-binding alpha-beta plait domain superfamily %0Amethod:InterPro accession:IPR033744 description:RBM8%2C …
HCON_00094530	254	Yes	Yes	Yes	ID=transcript:HCON_00094530;Parent=gene:HCON_00094530;Name=HCON_00094530;info=method:InterPro accession:IPR000245 description:V-ATPase proteolipid subunit %0Amethod:InterPro accession:IPR002379 description:V-ATPase proteolipid subunit C-like domain %0Amethod:InterPro accession:IPR011555 description:V-ATPase proteolipid subunit C%2C eukaryotic %0Amethod:InterPro accession:IPR035921 description:F/V…
HCON_00082980	255	Yes	Yes	Yes	ID=transcript:HCON_00082980;Parent=gene:HCON_00082980;Name=HCON_00082980;info=method:InterPro accession:IPR002067 description:Mitochondrial carrier protein %0Amethod:InterPro accession:IPR002113 description:Adenine nucleotide translocator 1 %0Amethod:InterPro accession:IPR018108 description:Mitochondrial substrate/solute carrier %0Amethod:InterPro accession:IPR023395 description:Mitochondrial car…
HCON_00096640	256	Yes	Yes	Yes	ID=transcript:HCON_00096640;Parent=gene:HCON_00096640;Name=HCON_00096640;info=method:InterPro accession:IPR000426 description:Proteasome alpha-subunit%2C N-terminal domain %0Amethod:InterPro accession:IPR001353 description:Proteasome%2C subunit alpha/beta %0Amethod:InterPro accession:IPR023332 description:Proteasome alpha-type subunit %0Amethod:InterPro accession:IPR029055 description:Nucleophile…
HCON_00193970	257	Yes	Yes	Yes	ID=transcript:HCON_00193970;Parent=gene:HCON_00193970;Name=HCON_00193970;info=method:InterPro accession:IPR000719 description:Protein kinase domain %0Amethod:InterPro accession:IPR008271 description:Serine/threonine-protein kinase%2C active site %0Amethod:InterPro accession:IPR011009 description:Protein kinase-like domain superfamily %0Amethod:InterPro accession:IPR017441 description:Protein kina…
HCON_00020740	258	Yes	Yes	Yes	ID=transcript:HCON_00020740;Parent=gene:HCON_00020740;Name=HCON_00020740;info=method:InterPro accession:IPR004307 description:TspO/MBR-related protein %0Amethod:InterPro accession:IPR038330 description:TspO/MBR-related superfamily
HCON_00163300	259	Yes	No	No	ID=transcript:HCON_00163300;Parent=gene:HCON_00163300;Name=HCON_00163300
HCON_00032170	260	Yes	Yes	Yes	ID=transcript:HCON_00032170;Parent=gene:HCON_00032170;Name=HCON_00032170;info=method:InterPro accession:IPR003593 description:AAA+ ATPase domain %0Amethod:InterPro accession:IPR003959 description:ATPase%2C AAA-type%2C core %0Amethod:InterPro accession:IPR003960 description:ATPase%2C AAA-type%2C conserved site %0Amethod:InterPro accession:IPR005937 description:26S proteasome regulatory subunit P45…
HCON_00112720	261	Yes	Yes	Yes	ID=transcript:HCON_00112720;Parent=gene:HCON_00112720;Name=HCON_00112720;info=method:InterPro accession:IPR001925 description:Porin%2C eukaryotic type %0Amethod:InterPro accession:IPR023614 description:Porin domain superfamily %0Amethod:InterPro accession:IPR027246 description:Eukaryotic porin/Tom40 %0Amethod:InterPro accession:IPR030271 description:Voltage-dependent anion-selective channel prote…
HCON_00020040	262	Yes	Yes	Yes	ID=transcript:HCON_00020040;Parent=gene:HCON_00020040;Name=HCON_00020040;info=method:InterPro accession:IPR009542 description:Microsomal signal peptidase 12kDa subunit %0Amethod:InterPro accession:IPR037713 description:Signal peptidase complex subunit Spc1
HCON_00089920	263	Yes	Yes	Yes	ID=transcript:HCON_00089920;Parent=gene:HCON_00089920;Name=HCON_00089920;info=method:InterPro accession:IPR000717 description:Proteasome component (PCI) domain %0Amethod:InterPro accession:IPR036390 description:Winged helix DNA-binding domain superfamily %0Amethod:InterPro accession:IPR040773 description:26S proteasome regulatory subunit Rpn6%2C N-terminal %0Amethod:InterPro accession:IPR040780 d…
HCON_00009000	264	Yes	Yes	Yes	ID=transcript:HCON_00009000;Parent=gene:HCON_00009000;Name=HCON_00009000;info=method:InterPro accession:IPR000243 description:Peptidase T1A%2C proteasome beta-subunit %0Amethod:InterPro accession:IPR001353 description:Proteasome%2C subunit alpha/beta %0Amethod:InterPro accession:IPR023333 description:Proteasome B-type subunit %0Amethod:InterPro accession:IPR024689 description:Proteasome beta subu…
HCON_00116730	265	Yes	Yes	Yes	ID=transcript:HCON_00116730.1;Parent=gene:HCON_00116730;Name=HCON_00116730.1;info=method:InterPro accession:IPR005475 description:Transketolase-like%2C pyrimidine-binding domain %0Amethod:InterPro accession:IPR009014 description:Transketolase C-terminal/Pyruvate-ferredoxin oxidoreductase domain II %0Amethod:InterPro accession:IPR027110 description:Pyruvate dehydrogenase E1 component subunit beta …
HCON_00184820	266	Yes	Yes	Yes	ID=transcript:HCON_00184820.1;Parent=gene:HCON_00184820;Name=HCON_00184820.1;info=method:InterPro accession:IPR007482 description:Protein-tyrosine phosphatase-like%2C PTPLA
HCON_00129970	267	Yes	Yes	Yes	ID=transcript:HCON_00129970;Parent=gene:HCON_00129970;Name=HCON_00129970;info=method:InterPro accession:IPR000504 description:RNA recognition motif domain %0Amethod:InterPro accession:IPR012677 description:Nucleotide-binding alpha-beta plait domain superfamily %0Amethod:InterPro accession:IPR035979 description:RNA-binding domain superfamily
HCON_00103810	268	Yes	Yes	Yes	ID=transcript:HCON_00103810;Parent=gene:HCON_00103810;Name=HCON_00103810;info=method:InterPro accession:IPR000783 description:RNA polymerase%2C subunit H/Rpb5 C-terminal %0Amethod:InterPro accession:IPR005571 description:RNA polymerase%2C Rpb5%2C N-terminal %0Amethod:InterPro accession:IPR014381 description:DNA-directed RNA polymerase RPB5 subunit%2C eukaryote/virus %0Amethod:InterPro accession:I…
HCON_00065470	269	Yes	Yes	Yes	ID=transcript:HCON_00065470;Parent=gene:HCON_00065470;Name=HCON_00065470;info=method:InterPro accession:IPR002699 description:ATPase%2C V1 complex%2C subunit D
HCON_00001510	270	Yes	Yes	Yes	ID=transcript:HCON_00001510;Parent=gene:HCON_00001510;Name=HCON_00001510;info=method:InterPro accession:IPR005336 description:Mitochondrial pyruvate carrier
HCON_00077720	271	Yes	Yes	Yes	ID=transcript:HCON_00077720;Parent=gene:HCON_00077720;Name=HCON_00077720;info=method:InterPro accession:IPR000953 description:Chromo/chromo shadow domain %0Amethod:InterPro accession:IPR008251 description:Chromo shadow domain %0Amethod:InterPro accession:IPR016197 description:Chromo-like domain superfamily %0Amethod:InterPro accession:IPR017984 description:Chromo domain subgroup %0Amethod:InterPr…
HCON_00130620	272	Yes	Yes	Yes	ID=transcript:HCON_00130620;Parent=gene:HCON_00130620;Name=HCON_00130620;info=method:InterPro accession:IPR008417 description:B-cell receptor-associated protein 29/31 %0Amethod:InterPro accession:IPR040463 description:BAP29/BAP31%2C transmembrane domain %0Amethod:InterPro accession:IPR041672 description:Bap31/Bap29 cytoplasmic coiled-coil domain
HCON_00115770	273	Yes	Yes	Yes	ID=transcript:HCON_00115770;Parent=gene:HCON_00115770;Name=HCON_00115770;info=method:InterPro accession:IPR000194 description:ATPase%2C F1/V1/A1 complex%2C alpha/beta subunit%2C nucleotide-binding domain %0Amethod:InterPro accession:IPR004100 description:ATPase%2C F1/V1/A1 complex%2C alpha/beta subunit%2C N-terminal domain %0Amethod:InterPro accession:IPR005723 description:ATPase%2C V1 complex%2C…
HCON_00121800	274	Yes	Yes	Yes	ID=transcript:HCON_00121800;Parent=gene:HCON_00121800;Name=HCON_00121800;info=method:InterPro accession:IPR000426 description:Proteasome alpha-subunit%2C N-terminal domain %0Amethod:InterPro accession:IPR001353 description:Proteasome%2C subunit alpha/beta %0Amethod:InterPro accession:IPR023332 description:Proteasome alpha-type subunit %0Amethod:InterPro accession:IPR029055 description:Nucleophile…
HCON_00062350	275	Yes	Yes	Yes	ID=transcript:HCON_00062350;Parent=gene:HCON_00062350;Name=HCON_00062350;info=method:InterPro accession:IPR003593 description:AAA+ ATPase domain %0Amethod:InterPro accession:IPR003959 description:ATPase%2C AAA-type%2C core %0Amethod:InterPro accession:IPR003960 description:ATPase%2C AAA-type%2C conserved site %0Amethod:InterPro accession:IPR005937 description:26S proteasome regulatory subunit P45…
HCON_00162140	276	Yes	Yes	Yes	ID=transcript:HCON_00162140;Parent=gene:HCON_00162140;Name=HCON_00162140;info=method:InterPro accession:IPR000629 description:ATP-dependent RNA helicase DEAD-box%2C conserved site %0Amethod:InterPro accession:IPR001650 description:Helicase%2C C-terminal %0Amethod:InterPro accession:IPR011545 description:DEAD/DEAH box helicase domain %0Amethod:InterPro accession:IPR014001 description:Helicase supe…
HCON_00150940	277	Yes	Yes	Yes	ID=transcript:HCON_00150940;Parent=gene:HCON_00150940;Name=HCON_00150940;info=method:InterPro accession:IPR006636 description:Heat shock chaperonin-binding %0Amethod:InterPro accession:IPR011990 description:Tetratricopeptide-like helical domain superfamily %0Amethod:InterPro accession:IPR013026 description:Tetratricopeptide repeat-containing domain %0Amethod:InterPro accession:IPR019734 descripti…
HCON_00049270	278	Yes	Yes	Yes	ID=transcript:HCON_00049270;Parent=gene:HCON_00049270;Name=HCON_00049270;info=method:InterPro accession:IPR001678 description:SAM-dependent methyltransferase RsmB/NOP2-type %0Amethod:InterPro accession:IPR023267 description:RNA (C5-cytosine) methyltransferase %0Amethod:InterPro accession:IPR029063 description:S-adenosyl-L-methionine-dependent methyltransferase
HCON_00044480	279	Yes	Yes	Yes	ID=transcript:HCON_00044480;Parent=gene:HCON_00044480;Name=HCON_00044480;info=method:InterPro accession:IPR001806 description:Small GTPase %0Amethod:InterPro accession:IPR005225 description:Small GTP-binding protein domain %0Amethod:InterPro accession:IPR027417 description:P-loop containing nucleoside triphosphate hydrolase
HCON_00021410	280	Yes	Yes	Yes	ID=transcript:HCON_00021410;Parent=gene:HCON_00021410;Name=HCON_00021410;info=method:InterPro accession:IPR000426 description:Proteasome alpha-subunit%2C N-terminal domain %0Amethod:InterPro accession:IPR001353 description:Proteasome%2C subunit alpha/beta %0Amethod:InterPro accession:IPR029055 description:Nucleophile aminohydrolases%2C N-terminal
HCON_00053900	281	Yes	Yes	Yes	ID=transcript:HCON_00053900;Parent=gene:HCON_00053900;Name=HCON_00053900;info=method:InterPro accession:IPR000426 description:Proteasome alpha-subunit%2C N-terminal domain %0Amethod:InterPro accession:IPR001353 description:Proteasome%2C subunit alpha/beta %0Amethod:InterPro accession:IPR023332 description:Proteasome alpha-type subunit %0Amethod:InterPro accession:IPR029055 description:Nucleophile…
HCON_00007290	282	Yes	Yes	Yes	ID=transcript:HCON_00007290;Parent=gene:HCON_00007290;Name=HCON_00007290;info=method:InterPro accession:IPR003593 description:AAA+ ATPase domain %0Amethod:InterPro accession:IPR004273 description:Dynein heavy chain region D6 P-loop domain %0Amethod:InterPro accession:IPR013594 description:Dynein heavy chain%2C domain-1 %0Amethod:InterPro accession:IPR013602 description:Dynein heavy chain%2C domai…
HCON_00028150	283	Yes	Yes	Yes	ID=transcript:HCON_00028150;Parent=gene:HCON_00028150;Name=HCON_00028150;info=method:InterPro accession:IPR005683 description:Mitochondrial import receptor subunit Tom22
HCON_00131030	284	Yes	Yes	Yes	ID=transcript:HCON_00131030;Parent=gene:HCON_00131030;Name=HCON_00131030;info=method:InterPro accession:IPR017923 description:Transcription factor IIS%2C N-terminal %0Amethod:InterPro accession:IPR035441 description:TFIIS/LEDGF domain superfamily
HCON_00143050	285	Yes	Yes	Yes	ID=transcript:HCON_00143050;Parent=gene:HCON_00143050;Name=HCON_00143050;info=method:InterPro accession:IPR004855 description:Transcription factor IIA%2C alpha/beta subunit %0Amethod:InterPro accession:IPR009088 description:Transcription factor IIA%2C beta-barrel
HCON_00010800	286	Yes	Yes	Yes	ID=transcript:HCON_00010800;Parent=gene:HCON_00010800;Name=HCON_00010800;info=method:InterPro accession:IPR013260 description:mRNA splicing factor SYF2
HCON_00025830	287	Yes	Yes	Yes	ID=transcript:HCON_00025830.1;Parent=gene:HCON_00025830;Name=HCON_00025830.1;info=method:InterPro accession:IPR000504 description:RNA recognition motif domain %0Amethod:InterPro accession:IPR012677 description:Nucleotide-binding alpha-beta plait domain superfamily %0Amethod:InterPro accession:IPR035979 description:RNA-binding domain superfamily
HCON_00013360	288	Yes	Yes	No	ID=transcript:HCON_00013360.1;Parent=gene:HCON_00013360;Name=HCON_00013360.1;info=method:InterPro accession:IPR000533 description:Tropomyosin
HCON_00081480	289	Yes	Yes	Yes	ID=transcript:HCON_00081480.1;Parent=gene:HCON_00081480;Name=HCON_00081480.1;info=method:InterPro accession:IPR000504 description:RNA recognition motif domain %0Amethod:InterPro accession:IPR012677 description:Nucleotide-binding alpha-beta plait domain superfamily %0Amethod:InterPro accession:IPR035979 description:RNA-binding domain superfamily
HCON_00042480	290	Yes	Yes	Yes	ID=transcript:HCON_00042480;Parent=gene:HCON_00042480;Name=HCON_00042480;info=method:InterPro accession:IPR009038 description:GOLD domain %0Amethod:InterPro accession:IPR015718 description:Transmembrane emp24 domain-containing protein 7 %0Amethod:InterPro accession:IPR015720 description:TMP21-related %0Amethod:InterPro accession:IPR036598 description:GOLD domain superfamily
HCON_00019460	291	Yes	Yes	Yes	ID=gene:HCON_00019460;Name=HCON_00019460;biotype=protein_coding;description=NOP5 and NOSIC and Pre-mRNA processing ribonucleoprotein domain containing protein;description_source=UniProtKB/TrEMBL;description_source_acc=W6NVJ5;previous_stable_id=HCOI01673800
HCON_00148730	292	Yes	Yes	Yes	ID=transcript:HCON_00148730;Parent=gene:HCON_00148730;Name=HCON_00148730;info=method:InterPro accession:IPR001305 description:Heat shock protein DnaJ%2C cysteine-rich domain %0Amethod:InterPro accession:IPR001623 description:DnaJ domain %0Amethod:InterPro accession:IPR002939 description:Chaperone DnaJ%2C C-terminal %0Amethod:InterPro accession:IPR008971 description:HSP40/DnaJ peptide-binding %0Am…
HCON_00024210	293	Yes	Yes	Yes	ID=transcript:HCON_00024210;Parent=gene:HCON_00024210;Name=HCON_00024210;info=method:InterPro accession:IPR032675 description:Leucine-rich repeat domain superfamily
HCON_00082540	294	Yes	Yes	Yes	ID=transcript:HCON_00082540;Parent=gene:HCON_00082540;Name=HCON_00082540;info=method:InterPro accession:IPR005570 description:RNA polymerase%2C Rpb8 %0Amethod:InterPro accession:IPR012340 description:Nucleic acid-binding%2C OB-fold
HCON_00172680	295	Yes	Yes	Yes	ID=transcript:HCON_00172680.1;Parent=gene:HCON_00172680;Name=HCON_00172680.1;info=method:InterPro accession:IPR000217 description:Tubulin %0Amethod:InterPro accession:IPR002452 description:Alpha tubulin %0Amethod:InterPro accession:IPR003008 description:Tubulin/FtsZ%2C GTPase domain %0Amethod:InterPro accession:IPR008280 description:Tubulin/FtsZ%2C C-terminal %0Amethod:InterPro accession:IPR01797…
HCON_00095890	296	Yes	Yes	Yes	ID=transcript:HCON_00095890;Parent=gene:HCON_00095890;Name=HCON_00095890;info=method:InterPro accession:IPR005804 description:Fatty acid desaturase domain %0Amethod:InterPro accession:IPR011388 description:Sphingolipid delta4-desaturase %0Amethod:InterPro accession:IPR013866 description:Sphingolipid delta4-desaturase%2C N-terminal
HCON_00099630	297	Yes	No	No	ID=transcript:HCON_00099630;Parent=gene:HCON_00099630;Name=HCON_00099630;info=method:InterPro accession:IPR019329 description:NADH:ubiquinone oxidoreductase%2C ESSS subunit
HCON_00190300	298	Yes	Yes	Yes	ID=transcript:HCON_00190300;Parent=gene:HCON_00190300;Name=HCON_00190300;info=method:InterPro accession:IPR006035 description:Ureohydrolase %0Amethod:InterPro accession:IPR014033 description:Arginase %0Amethod:InterPro accession:IPR023696 description:Ureohydrolase domain superfamily
HCON_00098250	299	Yes	Yes	Yes	ID=transcript:HCON_00098250;Parent=gene:HCON_00098250;Name=HCON_00098250;info=method:InterPro accession:IPR001878 description:Zinc finger%2C CCHC-type %0Amethod:InterPro accession:IPR004087 description:K Homology domain %0Amethod:InterPro accession:IPR004088 description:K Homology domain%2C type 1 %0Amethod:InterPro accession:IPR031150 description:BBP/SF1 family %0Amethod:InterPro accession:IPR03…
HCON_00155880	300	Yes	No	No	ID=transcript:HCON_00155880;Parent=gene:HCON_00155880;Name=HCON_00155880
HCON_00050190	301	Yes	Yes	Yes	ID=transcript:HCON_00050190;Parent=gene:HCON_00050190;Name=HCON_00050190;info=method:InterPro accession:IPR000626 description:Ubiquitin domain %0Amethod:InterPro accession:IPR004806 description:UV excision repair protein Rad23 %0Amethod:InterPro accession:IPR009060 description:UBA-like superfamily %0Amethod:InterPro accession:IPR015360 description:XPC-binding domain %0Amethod:InterPro accession:I…
HCON_00009040	302	Yes	Yes	Yes	ID=transcript:HCON_00009040;Parent=gene:HCON_00009040;Name=HCON_00009040;info=method:InterPro accession:IPR006797 description:PRELI/MSF1 domain %0Amethod:InterPro accession:IPR037365 description:Slowmo/Ups family
HCON_00089060	303	Yes	Yes	Yes	ID=transcript:HCON_00089060;Parent=gene:HCON_00089060;Name=HCON_00089060;info=method:InterPro accession:IPR009038 description:GOLD domain %0Amethod:InterPro accession:IPR015720 description:TMP21-related %0Amethod:InterPro accession:IPR036598 description:GOLD domain superfamily
HCON_00027220	304	Yes	Yes	Yes	ID=transcript:HCON_00027220;Parent=gene:HCON_00027220;Name=HCON_00027220;info=method:InterPro accession:IPR001163 description:LSM domain%2C eukaryotic/archaea-type %0Amethod:InterPro accession:IPR010920 description:LSM domain superfamily %0Amethod:InterPro accession:IPR034098 description:Small nuclear ribonucleoprotein G
HCON_00008770	305	Yes	Yes	Yes	ID=transcript:HCON_00008770;Parent=gene:HCON_00008770;Name=HCON_00008770;info=method:InterPro accession:IPR001199 description:Cytochrome b5-like heme/steroid binding domain %0Amethod:InterPro accession:IPR018506 description:Cytochrome b5%2C heme-binding site %0Amethod:InterPro accession:IPR036400 description:Cytochrome b5-like heme/steroid binding domain superfamily
HCON_00108250	306	Yes	Yes	Yes	ID=transcript:HCON_00108250;Parent=gene:HCON_00108250;Name=HCON_00108250;info=method:InterPro accession:IPR007515 description:Mss4 %0Amethod:InterPro accession:IPR011057 description:Mss4-like superfamily %0Amethod:InterPro accession:IPR011323 description:Mss4/translationally controlled tumour-associated TCTP
HCON_00076810	307	Yes	Yes	Yes	ID=transcript:HCON_00076810.1;Parent=gene:HCON_00076810;Name=HCON_00076810.1;info=method:InterPro accession:IPR000629 description:ATP-dependent RNA helicase DEAD-box%2C conserved site %0Amethod:InterPro accession:IPR001650 description:Helicase%2C C-terminal %0Amethod:InterPro accession:IPR011545 description:DEAD/DEAH box helicase domain %0Amethod:InterPro accession:IPR014001 description:Helicase …
HCON_00076570	308	Yes	Yes	Yes	ID=transcript:HCON_00076570;Parent=gene:HCON_00076570;Name=HCON_00076570;info=method:InterPro accession:IPR001623 description:DnaJ domain %0Amethod:InterPro accession:IPR036869 description:Chaperone J-domain superfamily
HCON_00123490	309	Yes	Yes	Yes	ID=transcript:HCON_00123490;Parent=gene:HCON_00123490;Name=HCON_00123490;info=method:InterPro accession:IPR001163 description:LSM domain%2C eukaryotic/archaea-type %0Amethod:InterPro accession:IPR010920 description:LSM domain superfamily %0Amethod:InterPro accession:IPR027141 description:Like-Sm (LSM) domain containing protein%2C LSm4/SmD1/SmD3 %0Amethod:InterPro accession:IPR034099 description:S…
HCON_00052690	310	Yes	Yes	Yes	ID=transcript:HCON_00052690;Parent=gene:HCON_00052690;Name=HCON_00052690;info=method:InterPro accession:IPR008386 description:ATP synthase%2C F0 complex%2C subunit E%2C mitochondrial
HCON_00113730	311	Yes	Yes	Yes	ID=transcript:HCON_00113730;Parent=gene:HCON_00113730;Name=HCON_00113730;info=method:InterPro accession:IPR000182 description:GNAT domain %0Amethod:InterPro accession:IPR016181 description:Acyl-CoA N-acyltransferase
HCON_00067020	312	Yes	Yes	Yes	ID=transcript:HCON_00067020.1;Parent=gene:HCON_00067020;Name=HCON_00067020.1;info=method:InterPro accession:IPR000217 description:Tubulin %0Amethod:InterPro accession:IPR002452 description:Alpha tubulin %0Amethod:InterPro accession:IPR003008 description:Tubulin/FtsZ%2C GTPase domain %0Amethod:InterPro accession:IPR008280 description:Tubulin/FtsZ%2C C-terminal %0Amethod:InterPro accession:IPR01797…
HCON_00156030	313	Yes	Yes	Yes	ID=transcript:HCON_00156030.1;Parent=gene:HCON_00156030;Name=HCON_00156030.1;info=method:InterPro accession:IPR000796 description:Aspartate/other aminotransferase %0Amethod:InterPro accession:IPR004838 description:Aminotransferases%2C class-I%2C pyridoxal-phosphate-binding site %0Amethod:InterPro accession:IPR004839 description:Aminotransferase%2C class I/classII %0Amethod:InterPro accession:IPR0…
HCON_00126720	314	Yes	Yes	Yes	ID=transcript:HCON_00126720;Parent=gene:HCON_00126720;Name=HCON_00126720;info=method:InterPro accession:IPR004367 description:Cyclin%2C C-terminal domain %0Amethod:InterPro accession:IPR006671 description:Cyclin%2C N-terminal %0Amethod:InterPro accession:IPR013763 description:Cyclin-like %0Amethod:InterPro accession:IPR015452 description:Cyclin B3%2C G2/mitotic-specific %0Amethod:InterPro accessi…
HCON_00043610	315	Yes	Yes	Yes	ID=transcript:HCON_00043610;Parent=gene:HCON_00043610;Name=HCON_00043610;info=method:InterPro accession:IPR005633 description:Ribosomal protein L23/L25%2C N-terminal %0Amethod:InterPro accession:IPR012677 description:Nucleotide-binding alpha-beta plait domain superfamily %0Amethod:InterPro accession:IPR012678 description:Ribosomal protein L23/L15e core domain superfamily %0Amethod:InterPro access…
HCON_00034120	316	Yes	Yes	Yes	ID=transcript:HCON_00034120;Parent=gene:HCON_00034120;Name=HCON_00034120;info=method:InterPro accession:IPR004360 description:Glyoxalase/fosfomycin resistance/dioxygenase domain %0Amethod:InterPro accession:IPR004361 description:Glyoxalase I %0Amethod:InterPro accession:IPR018146 description:Glyoxalase I%2C conserved site %0Amethod:InterPro accession:IPR029068 description:Glyoxalase/Bleomycin res…
HCON_00066950	317	Yes	Yes	Yes	ID=transcript:HCON_00066950;Parent=gene:HCON_00066950;Name=HCON_00066950;info=method:InterPro accession:IPR000649 description:Initiation factor 2B-related %0Amethod:InterPro accession:IPR037171 description:NagB/RpiA transferase-like
HCON_00076710	318	Yes	Yes	Yes	ID=transcript:HCON_00076710.1;Parent=gene:HCON_00076710;Name=HCON_00076710.1;info=method:InterPro accession:IPR001202 description:WW domain %0Amethod:InterPro accession:IPR002713 description:FF domain %0Amethod:InterPro accession:IPR036020 description:WW domain superfamily %0Amethod:InterPro accession:IPR036517 description:FF domain superfamily %0Amethod:InterPro accession:IPR039726 description:P…
HCON_00111040	319	Yes	Yes	Yes	ID=transcript:HCON_00111040;Parent=gene:HCON_00111040;Name=HCON_00111040;info=method:InterPro accession:IPR004843 description:Calcineurin-like phosphoesterase domain%2C ApaH type %0Amethod:InterPro accession:IPR006186 description:Serine/threonine-specific protein phosphatase/bis(5-nucleosyl)-tetraphosphatase %0Amethod:InterPro accession:IPR029052 description:Metallo-dependent phosphatase-like
HCON_00004960	320	Yes	Yes	Yes	ID=transcript:HCON_00004960;Parent=gene:HCON_00004960;Name=HCON_00004960;info=method:InterPro accession:IPR001733 description:Peptidase S26B %0Amethod:InterPro accession:IPR015927 description:Peptidase S24/S26A/S26B/S26C %0Amethod:InterPro accession:IPR019756 description:Peptidase S26A%2C signal peptidase I%2C serine active site %0Amethod:InterPro accession:IPR019758 description:Peptidase S26A%2C…
HCON_00057640	321	Yes	Yes	Yes	ID=transcript:HCON_00057640;Parent=gene:HCON_00057640;Name=HCON_00057640;info=method:InterPro accession:IPR001154 description:DNA topoisomerase II%2C eukaryotic-type %0Amethod:InterPro accession:IPR001241 description:DNA topoisomerase%2C type IIA %0Amethod:InterPro accession:IPR002205 description:DNA topoisomerase%2C type IIA%2C subunit A/C-terminal %0Amethod:InterPro accession:IPR003594 descript…
HCON_00054500	322	Yes	Yes	Yes	ID=transcript:HCON_00054500;Parent=gene:HCON_00054500;Name=HCON_00054500;info=method:InterPro accession:IPR000340 description:Dual specificity phosphatase%2C catalytic domain %0Amethod:InterPro accession:IPR000387 description:Tyrosine specific protein phosphatases domain %0Amethod:InterPro accession:IPR003595 description:Protein-tyrosine phosphatase%2C catalytic %0Amethod:InterPro accession:IPR01…
HCON_00068380	323	Yes	No	No	ID=transcript:HCON_00068380;Parent=gene:HCON_00068380;Name=HCON_00068380;info=method:InterPro accession:IPR024872 description:HEXIM
HCON_00189600	324	Yes	Yes	Yes	ID=transcript:HCON_00189600.1;Parent=gene:HCON_00189600;Name=HCON_00189600.1;info=method:InterPro accession:IPR013126 description:Heat shock protein 70 family %0Amethod:InterPro accession:IPR018181 description:Heat shock protein 70%2C conserved site %0Amethod:InterPro accession:IPR029047 description:Heat shock protein 70kD%2C peptide-binding domain superfamily %0Amethod:InterPro accession:IPR0290…
HCON_00104090	325	Yes	Yes	Yes	ID=transcript:HCON_00104090;Parent=gene:HCON_00104090;Name=HCON_00104090;info=method:InterPro accession:IPR002015 description:Proteasome/cyclosome repeat %0Amethod:InterPro accession:IPR011989 description:Armadillo-like helical %0Amethod:InterPro accession:IPR016024 description:Armadillo-type fold %0Amethod:InterPro accession:IPR016643 description:26S proteasome regulatory complex%2C non-ATPase s…
HCON_00132390	326	Yes	Yes	Yes	ID=transcript:HCON_00132390;Parent=gene:HCON_00132390;Name=HCON_00132390;info=method:InterPro accession:IPR001650 description:Helicase%2C C-terminal %0Amethod:InterPro accession:IPR002464 description:DNA/RNA helicase%2C ATP-dependent%2C DEAH-box type%2C conserved site %0Amethod:InterPro accession:IPR003029 description:S1 domain %0Amethod:InterPro accession:IPR007502 description:Helicase-associate…
HCON_00185060	327	Yes	Yes	Yes	ID=transcript:HCON_00185060;Parent=gene:HCON_00185060;Name=HCON_00185060;info=method:InterPro accession:IPR000133 description:ER lumen protein retaining receptor
HCON_00044870	328	Yes	Yes	Yes	ID=transcript:HCON_00044870;Parent=gene:HCON_00044870;Name=HCON_00044870;info=method:InterPro accession:IPR007233 description:Trafficking protein particle complex subunit %0Amethod:InterPro accession:IPR011012 description:Longin-like domain superfamily
HCON_00062010	329	Yes	Yes	Yes	ID=transcript:HCON_00062010;Parent=gene:HCON_00062010;Name=HCON_00062010;info=method:InterPro accession:IPR000163 description:Prohibitin %0Amethod:InterPro accession:IPR001107 description:Band 7 domain %0Amethod:InterPro accession:IPR036013 description:Band 7/SPFH domain superfamily
HCON_00017980	330	Yes	Yes	Yes	ID=transcript:HCON_00017980;Parent=gene:HCON_00017980;Name=HCON_00017980;info=method:InterPro accession:IPR000243 description:Peptidase T1A%2C proteasome beta-subunit %0Amethod:InterPro accession:IPR001353 description:Proteasome%2C subunit alpha/beta %0Amethod:InterPro accession:IPR023333 description:Proteasome B-type subunit %0Amethod:InterPro accession:IPR029055 description:Nucleophile aminohyd…
HCON_00059970	331	Yes	Yes	Yes	ID=transcript:HCON_00059970;Parent=gene:HCON_00059970;Name=HCON_00059970;info=method:InterPro accession:IPR001353 description:Proteasome%2C subunit alpha/beta %0Amethod:InterPro accession:IPR016050 description:Proteasome beta-type subunit%2C conserved site %0Amethod:InterPro accession:IPR023333 description:Proteasome B-type subunit %0Amethod:InterPro accession:IPR029055 description:Nucleophile am…
HCON_00081640	332	Yes	Yes	Yes	ID=transcript:HCON_00081640.1;Parent=gene:HCON_00081640;Name=HCON_00081640.1;info=method:InterPro accession:IPR018108 description:Mitochondrial substrate/solute carrier %0Amethod:InterPro accession:IPR023395 description:Mitochondrial carrier domain superfamily
HCON_00015980	333	Yes	Yes	Yes	ID=transcript:HCON_00015980;Parent=gene:HCON_00015980;Name=HCON_00015980;info=method:InterPro accession:IPR006746 description:26S proteasome non-ATPase regulatory subunit Rpn12 %0Amethod:InterPro accession:IPR033464 description:CSN8/PSMD8/EIF3K
HCON_00068560	334	Yes	Yes	Yes	ID=transcript:HCON_00068560.1;Parent=gene:HCON_00068560;Name=HCON_00068560.1;info=method:InterPro accession:IPR024943 description:Enhancer of polycomb protein
HCON_00169560	335	Yes	Yes	Yes	ID=transcript:HCON_00169560;Parent=gene:HCON_00169560;Name=HCON_00169560;info=method:InterPro accession:IPR011057 description:Mss4-like superfamily %0Amethod:InterPro accession:IPR011323 description:Mss4/translationally controlled tumour-associated TCTP %0Amethod:InterPro accession:IPR018105 description:Translationally controlled tumour protein
HCON_00132670	336	Yes	Yes	Yes	ID=transcript:HCON_00132670;Parent=gene:HCON_00132670;Name=HCON_00132670;info=method:InterPro accession:IPR009582 description:Signal peptidase complex subunit 2
HCON_00032425	337	Yes	No	Yes	ID=transcript:HCON_00032425;Parent=gene:HCON_00032425;Name=HCON_00032425;info=method:InterPro accession:IPR000270 description:PB1 domain %0Amethod:InterPro accession:IPR033512 description:Protein TFG
HCON_00031210	338	Yes	Yes	Yes	ID=transcript:HCON_00031210;Parent=gene:HCON_00031210;Name=HCON_00031210;info=method:InterPro accession:IPR000719 description:Protein kinase domain %0Amethod:InterPro accession:IPR008271 description:Serine/threonine-protein kinase%2C active site %0Amethod:InterPro accession:IPR011009 description:Protein kinase-like domain superfamily %0Amethod:InterPro accession:IPR017441 description:Protein kina…
HCON_00054070	339	Yes	Yes	Yes	ID=transcript:HCON_00054070;Parent=gene:HCON_00054070;Name=HCON_00054070;info=method:InterPro accession:IPR036612 description:K Homology domain%2C type 1 superfamily %0Amethod:InterPro accession:IPR039912 description:Pre-rRNA-processing protein PNO1-like
HCON_00080030	340	Yes	Yes	Yes	ID=transcript:HCON_00080030;Parent=gene:HCON_00080030;Name=HCON_00080030;info=method:InterPro accession:IPR006109 description:Glycerol-3-phosphate dehydrogenase%2C NAD-dependent%2C C-terminal %0Amethod:InterPro accession:IPR006168 description:Glycerol-3-phosphate dehydrogenase%2C NAD-dependent %0Amethod:InterPro accession:IPR008927 description:6-phosphogluconate dehydrogenase-like%2C C-terminal d…
HCON_00027090	341	Yes	Yes	Yes	ID=transcript:HCON_00027090;Parent=gene:HCON_00027090;Name=HCON_00027090;info=method:InterPro accession:IPR001310 description:Histidine triad (HIT) protein %0Amethod:InterPro accession:IPR011146 description:HIT-like domain %0Amethod:InterPro accession:IPR019808 description:Histidine triad%2C conserved site %0Amethod:InterPro accession:IPR036265 description:HIT-like superfamily
HCON_00013860	342	Yes	Yes	Yes	ID=transcript:HCON_00013860;Parent=gene:HCON_00013860;Name=HCON_00013860;info=method:InterPro accession:IPR002483 description:PWI domain %0Amethod:InterPro accession:IPR036483 description:PWI domain superfamily
HCON_00193660	343	Yes	Yes	Yes	ID=transcript:HCON_00193660;Parent=gene:HCON_00193660;Name=HCON_00193660;info=method:InterPro accession:IPR004127 description:Prefoldin alpha-like %0Amethod:InterPro accession:IPR009053 description:Prefoldin %0Amethod:InterPro accession:IPR011599 description:Prefoldin alpha subunit%2C archaea-type
HCON_00129050	344	Yes	Yes	Yes	ID=transcript:HCON_00129050;Parent=gene:HCON_00129050;Name=HCON_00129050;info=method:InterPro accession:IPR003593 description:AAA+ ATPase domain %0Amethod:InterPro accession:IPR003959 description:ATPase%2C AAA-type%2C core %0Amethod:InterPro accession:IPR003960 description:ATPase%2C AAA-type%2C conserved site %0Amethod:InterPro accession:IPR005937 description:26S proteasome regulatory subunit P45…
HCON_00000740	345	Yes	Yes	Yes	ID=transcript:HCON_00000740;Parent=gene:HCON_00000740;Name=HCON_00000740;info=method:InterPro accession:IPR000850 description:Adenylate kinase/UMP-CMP kinase %0Amethod:InterPro accession:IPR006259 description:Adenylate kinase subfamily %0Amethod:InterPro accession:IPR007862 description:Adenylate kinase%2C active site lid domain %0Amethod:InterPro accession:IPR027417 description:P-loop containing …
HCON_00133350	346	Yes	Yes	Yes	ID=transcript:HCON_00133350;Parent=gene:HCON_00133350;Name=HCON_00133350;info=method:InterPro accession:IPR009360 description:Pre-mRNA-splicing factor Isy1 %0Amethod:InterPro accession:IPR029012 description:Helix hairpin bin domain superfamily %0Amethod:InterPro accession:IPR037200 description:Pre-mRNA-splicing factor Isy1 superfamily
HCON_00181940	347	Yes	Yes	Yes	ID=transcript:HCON_00181940;Parent=gene:HCON_00181940;Name=HCON_00181940;info=method:InterPro accession:IPR003903 description:Ubiquitin interacting motif %0Amethod:InterPro accession:IPR008942 description:ENTH/VHS %0Amethod:InterPro accession:IPR013809 description:ENTH domain %0Amethod:InterPro accession:IPR039416 description:Epsin%2C ENTH domain
HCON_00166770	348	Yes	Yes	Yes	ID=transcript:HCON_00166770;Parent=gene:HCON_00166770;Name=HCON_00166770;info=method:InterPro accession:IPR002995 description:Surfeit locus 4
HCON_00034640	349	Yes	Yes	Yes	ID=transcript:HCON_00034640.1;Parent=gene:HCON_00034640;Name=HCON_00034640.1;info=method:InterPro accession:IPR001017 description:Dehydrogenase%2C E1 component %0Amethod:InterPro accession:IPR017597 description:Pyruvate dehydrogenase (acetyl-transferring) E1 component%2C alpha subunit%2C subgroup y %0Amethod:InterPro accession:IPR029061 description:Thiamin diphosphate-binding fold
HCON_00071480	350	Yes	Yes	Yes	ID=transcript:HCON_00071480;Parent=gene:HCON_00071480;Name=HCON_00071480;info=method:InterPro accession:IPR000741 description:Fructose-bisphosphate aldolase%2C class-I %0Amethod:InterPro accession:IPR013785 description:Aldolase-type TIM barrel
HCON_00008020	351	Yes	Yes	Yes	ID=transcript:HCON_00008020;Parent=gene:HCON_00008020;Name=HCON_00008020;info=method:InterPro accession:IPR000183 description:Ornithine/DAP/Arg decarboxylase %0Amethod:InterPro accession:IPR002433 description:Ornithine decarboxylase %0Amethod:InterPro accession:IPR009006 description:Alanine racemase/group IV decarboxylase%2C C-terminal %0Amethod:InterPro accession:IPR022643 description:Orn/DAP/Ar…
HCON_00103350	352	Yes	Yes	Yes	ID=transcript:HCON_00103350;Parent=gene:HCON_00103350;Name=HCON_00103350;info=method:InterPro accession:IPR001461 description:Aspartic peptidase A1 family %0Amethod:InterPro accession:IPR001969 description:Aspartic peptidase%2C active site %0Amethod:InterPro accession:IPR021109 description:Aspartic peptidase domain superfamily %0Amethod:InterPro accession:IPR033121 description:Peptidase family A1…
HCON_00061470	353	Yes	Yes	Yes	ID=transcript:HCON_00061470;Parent=gene:HCON_00061470;Name=HCON_00061470;info=method:InterPro accession:IPR001806 description:Small GTPase %0Amethod:InterPro accession:IPR003578 description:Small GTPase Rho %0Amethod:InterPro accession:IPR005225 description:Small GTP-binding protein domain %0Amethod:InterPro accession:IPR027417 description:P-loop containing nucleoside triphosphate hydrolase %0Ame…
HCON_00105580	354	Yes	Yes	Yes	ID=transcript:HCON_00105580;Parent=gene:HCON_00105580;Name=HCON_00105580;info=method:InterPro accession:IPR002809 description:Integral membrane protein EMC3/TMCO1-like %0Amethod:InterPro accession:IPR008568 description:ER membrane protein complex subunit 3
HCON_00011970	355	Yes	Yes	Yes	ID=transcript:HCON_00011970;Parent=gene:HCON_00011970;Name=HCON_00011970;info=method:InterPro accession:IPR001680 description:WD40 repeat %0Amethod:InterPro accession:IPR015943 description:WD40/YVTN repeat-like-containing domain superfamily %0Amethod:InterPro accession:IPR017986 description:WD40-repeat-containing domain %0Amethod:InterPro accession:IPR019775 description:WD40 repeat%2C conserved s…
HCON_00010160	356	Yes	Yes	Yes	ID=transcript:HCON_00010160;Parent=gene:HCON_00010160;Name=HCON_00010160;info=method:InterPro accession:IPR001353 description:Proteasome%2C subunit alpha/beta %0Amethod:InterPro accession:IPR023333 description:Proteasome B-type subunit %0Amethod:InterPro accession:IPR029055 description:Nucleophile aminohydrolases%2C N-terminal %0Amethod:InterPro accession:IPR035206 description:Proteasome subunit …
HCON_00149450	357	Yes	Yes	Yes	ID=transcript:HCON_00149450;Parent=gene:HCON_00149450;Name=HCON_00149450;info=method:InterPro accession:IPR009038 description:GOLD domain %0Amethod:InterPro accession:IPR015720 description:TMP21-related
HCON_00152460	358	Yes	Yes	Yes	ID=transcript:HCON_00152460;Parent=gene:HCON_00152460;Name=HCON_00152460;info=method:InterPro accession:IPR005024 description:Snf7 family
HCON_00030090	359	Yes	Yes	Yes	ID=transcript:HCON_00030090;Parent=gene:HCON_00030090;Name=HCON_00030090;info=method:InterPro accession:IPR000426 description:Proteasome alpha-subunit%2C N-terminal domain %0Amethod:InterPro accession:IPR001353 description:Proteasome%2C subunit alpha/beta %0Amethod:InterPro accession:IPR023332 description:Proteasome alpha-type subunit %0Amethod:InterPro accession:IPR029055 description:Nucleophile…
HCON_00137770	360	Yes	Yes	Yes	ID=transcript:HCON_00137770;Parent=gene:HCON_00137770;Name=HCON_00137770;info=method:InterPro accession:IPR002737 description:MEMO1 family
HCON_00090200	361	Yes	Yes	Yes	ID=transcript:HCON_00090200;Parent=gene:HCON_00090200;Name=HCON_00090200;info=method:InterPro accession:IPR000608 description:Ubiquitin-conjugating enzyme E2 %0Amethod:InterPro accession:IPR009060 description:UBA-like superfamily %0Amethod:InterPro accession:IPR015940 description:Ubiquitin-associated domain %0Amethod:InterPro accession:IPR016135 description:Ubiquitin-conjugating enzyme/RWD-like %…
HCON_00094400	362	Yes	Yes	Yes	ID=transcript:HCON_00094400;Parent=gene:HCON_00094400;Name=HCON_00094400;info=method:InterPro accession:IPR016680 description:NADH dehydrogenase [ubiquinone] (complex I)%2C alpha subcomplex%2C subunit 8
HCON_00011750	363	Yes	No	Yes	ID=transcript:HCON_00011750.1;Parent=gene:HCON_00011750;Name=HCON_00011750.1;info=method:InterPro accession:IPR018545 description:Btz domain %0Amethod:InterPro accession:IPR028544 description:Protein CASC3
HCON_00078890	364	Yes	Yes	Yes	ID=transcript:HCON_00078890;Parent=gene:HCON_00078890;Name=HCON_00078890;info=method:InterPro accession:IPR004095 description:TGS %0Amethod:InterPro accession:IPR005225 description:Small GTP-binding protein domain %0Amethod:InterPro accession:IPR006073 description:GTP binding domain %0Amethod:InterPro accession:IPR006074 description:GTP1/OBG%2C conserved site %0Amethod:InterPro accession:IPR01267…
HCON_00089680	365	Yes	Yes	Yes	ID=transcript:HCON_00089680;Parent=gene:HCON_00089680;Name=HCON_00089680;info=method:InterPro accession:IPR006958 description:Mak16 protein %0Amethod:InterPro accession:IPR029004 description:Ribosomal L28e/Mak16
HCON_00003940	366	Yes	Yes	Yes	ID=transcript:HCON_00003940;Parent=gene:HCON_00003940;Name=HCON_00003940;info=method:InterPro accession:IPR006214 description:Bax inhibitor 1-related
HCON_00086920	367	Yes	Yes	Yes	ID=transcript:HCON_00086920;Parent=gene:HCON_00086920;Name=HCON_00086920;info=method:InterPro accession:IPR000701 description:Succinate dehydrogenase/fumarate reductase type B%2C transmembrane subunit %0Amethod:InterPro accession:IPR014314 description:Succinate dehydrogenase%2C cytochrome b556 subunit %0Amethod:InterPro accession:IPR018495 description:Succinate dehydrogenase%2C cytochrome b subun…
HCON_00018810	368	Yes	Yes	Yes	ID=transcript:HCON_00018810;Parent=gene:HCON_00018810;Name=HCON_00018810;info=method:InterPro accession:IPR008698 description:NADH:ubiquinone oxidoreductase%2C B18 subunit
HCON_00016720	369	Yes	Yes	Yes	ID=transcript:HCON_00016720;Parent=gene:HCON_00016720;Name=HCON_00016720;info=method:InterPro accession:IPR000504 description:RNA recognition motif domain %0Amethod:InterPro accession:IPR000571 description:Zinc finger%2C CCCH-type %0Amethod:InterPro accession:IPR003954 description:RNA recognition motif domain%2C eukaryote %0Amethod:InterPro accession:IPR009145 description:U2 auxiliary factor smal…
HCON_00123830	370	Yes	Yes	Yes	ID=transcript:HCON_00123830;Parent=gene:HCON_00123830;Name=HCON_00123830;info=method:InterPro accession:IPR000504 description:RNA recognition motif domain %0Amethod:InterPro accession:IPR012677 description:Nucleotide-binding alpha-beta plait domain superfamily %0Amethod:InterPro accession:IPR035979 description:RNA-binding domain superfamily
HCON_00056900	371	Yes	Yes	Yes	ID=transcript:HCON_00056900;Parent=gene:HCON_00056900;Name=HCON_00056900;info=method:InterPro accession:IPR000889 description:Glutathione peroxidase %0Amethod:InterPro accession:IPR029759 description:Glutathione peroxidase active site %0Amethod:InterPro accession:IPR036249 description:Thioredoxin-like superfamily
HCON_00051790	372	Yes	Yes	Yes	ID=transcript:HCON_00051790;Parent=gene:HCON_00051790;Name=HCON_00051790;info=method:InterPro accession:IPR001163 description:LSM domain%2C eukaryotic/archaea-type %0Amethod:InterPro accession:IPR010920 description:LSM domain superfamily %0Amethod:InterPro accession:IPR016487 description:Sm-like protein Lsm6/SmF %0Amethod:InterPro accession:IPR034100 description:Small nuclear ribonucleoprotein F
HCON_00070760	373	Yes	Yes	Yes	ID=transcript:HCON_00070760;Parent=gene:HCON_00070760;Name=HCON_00070760;info=method:InterPro accession:IPR001163 description:LSM domain%2C eukaryotic/archaea-type %0Amethod:InterPro accession:IPR010920 description:LSM domain superfamily %0Amethod:InterPro accession:IPR027078 description:Small nuclear ribonucleoprotein E
HCON_00076400	374	Yes	Yes	Yes	ID=transcript:HCON_00076400;Parent=gene:HCON_00076400;Name=HCON_00076400;info=method:InterPro accession:IPR006121 description:Heavy metal-associated domain%2C HMA %0Amethod:InterPro accession:IPR036163 description:Heavy metal-associated domain superfamily
HCON_00021790	375	Yes	Yes	Yes	ID=transcript:HCON_00021790.1;Parent=gene:HCON_00021790;Name=HCON_00021790.1;info=method:InterPro accession:IPR004203 description:Cytochrome c oxidase subunit IV family %0Amethod:InterPro accession:IPR013288 description:Cytochrome c oxidase subunit IV %0Amethod:InterPro accession:IPR036639 description:Cytochrome c oxidase subunit IV superfamily
HCON_00093830	376	Yes	Yes	Yes	ID=transcript:HCON_00093830;Parent=gene:HCON_00093830;Name=HCON_00093830;info=method:InterPro accession:IPR000866 description:Alkyl hydroperoxide reductase subunit C/ Thiol specific antioxidant %0Amethod:InterPro accession:IPR013766 description:Thioredoxin domain %0Amethod:InterPro accession:IPR019479 description:Peroxiredoxin%2C C-terminal %0Amethod:InterPro accession:IPR024706 description:Perox…
HCON_00163820	377	Yes	Yes	Yes	ID=transcript:HCON_00163820;Parent=gene:HCON_00163820;Name=HCON_00163820;info=method:InterPro accession:IPR003958 description:Transcription factor CBF/NF-Y/archaeal histone domain %0Amethod:InterPro accession:IPR009072 description:Histone-fold
HCON_00081420	378	Yes	Yes	Yes	ID=transcript:HCON_00081420;Parent=gene:HCON_00081420;Name=HCON_00081420;info=method:InterPro accession:IPR006773 description:Proteasomal ubiquitin receptor Rpn13/ADRM1 %0Amethod:InterPro accession:IPR032368 description:UCH-binding domain %0Amethod:InterPro accession:IPR038108 description:UCH-binding domain superfamily %0Amethod:InterPro accession:IPR038633 description:Proteasomal ubiquitin recep…
HCON_00025940	379	Yes	Yes	Yes	ID=transcript:HCON_00025940;Parent=gene:HCON_00025940;Name=HCON_00025940;info=method:InterPro accession:IPR002735 description:Translation initiation factor IF2/IF5 %0Amethod:InterPro accession:IPR016189 description:Translation initiation factor IF2/IF5%2C N-terminal %0Amethod:InterPro accession:IPR016190 description:Translation initiation factor IF2/IF5%2C zinc-binding
HCON_00122420	380	Yes	Yes	Yes	ID=transcript:HCON_00122420;Parent=gene:HCON_00122420;Name=HCON_00122420;info=method:InterPro accession:IPR000569 description:HECT domain %0Amethod:InterPro accession:IPR004170 description:WWE domain %0Amethod:InterPro accession:IPR009060 description:UBA-like superfamily %0Amethod:InterPro accession:IPR010309 description:E3 ubiquitin ligase%2C domain of unknown function DUF908 %0Amethod:InterPro …
HCON_00046980	381	Yes	Yes	Yes	ID=transcript:HCON_00046980;Parent=gene:HCON_00046980;Name=HCON_00046980;info=method:InterPro accession:IPR003653 description:Ulp1 protease family%2C C-terminal catalytic domain %0Amethod:InterPro accession:IPR038765 description:Papain-like cysteine peptidase superfamily
HCON_00020070	382	Yes	Yes	Yes	ID=transcript:HCON_00020070;Parent=gene:HCON_00020070;Name=HCON_00020070;info=method:InterPro accession:IPR009346 description:GRIM-19
HCON_00072440	383	Yes	Yes	Yes	ID=transcript:HCON_00072440.1;Parent=gene:HCON_00072440;Name=HCON_00072440.1;info=method:InterPro accession:IPR000836 description:Phosphoribosyltransferase domain %0Amethod:InterPro accession:IPR000842 description:Phosphoribosyl pyrophosphate synthetase%2C conserved site %0Amethod:InterPro accession:IPR005946 description:Ribose-phosphate pyrophosphokinase %0Amethod:InterPro accession:IPR029057 de…
HCON_00041130	384	Yes	Yes	Yes	ID=transcript:HCON_00041130;Parent=gene:HCON_00041130;Name=HCON_00041130;info=method:InterPro accession:IPR001353 description:Proteasome%2C subunit alpha/beta %0Amethod:InterPro accession:IPR016050 description:Proteasome beta-type subunit%2C conserved site %0Amethod:InterPro accession:IPR023333 description:Proteasome B-type subunit %0Amethod:InterPro accession:IPR029055 description:Nucleophile am…
HCON_00194110	385	Yes	Yes	Yes	ID=transcript:HCON_00194110;Parent=gene:HCON_00194110;Name=HCON_00194110;info=method:InterPro accession:IPR019164 description:Transmembrane protein 147
HCON_00035610	386	Yes	Yes	Yes	ID=transcript:HCON_00035610;Parent=gene:HCON_00035610;Name=HCON_00035610;info=method:InterPro accession:IPR000850 description:Adenylate kinase/UMP-CMP kinase %0Amethod:InterPro accession:IPR006266 description:UMP-CMP kinase %0Amethod:InterPro accession:IPR027417 description:P-loop containing nucleoside triphosphate hydrolase %0Amethod:InterPro accession:IPR033690 description:Adenylate kinase%2C c…
HCON_00030860	387	Yes	Yes	Yes	ID=transcript:HCON_00030860.1;Parent=gene:HCON_00030860;Name=HCON_00030860.1;info=method:InterPro accession:IPR008628 description:Golgi phosphoprotein 3-like %0Amethod:InterPro accession:IPR038261 description:Golgi phosphoprotein 3-like domain superfamily
HCON_00094870	388	Yes	Yes	Yes	ID=transcript:HCON_00094870;Parent=gene:HCON_00094870;Name=HCON_00094870;info=method:InterPro accession:IPR002194 description:Chaperonin TCP-1%2C conserved site %0Amethod:InterPro accession:IPR002423 description:Chaperonin Cpn60/TCP-1 family %0Amethod:InterPro accession:IPR017998 description:Chaperone tailless complex polypeptide 1 (TCP-1) %0Amethod:InterPro accession:IPR027409 description:GroEL-…
HCON_00095290	389	Yes	Yes	Yes	ID=transcript:HCON_00095290;Parent=gene:HCON_00095290;Name=HCON_00095290;info=method:InterPro accession:IPR003213 description:Cytochrome c oxidase%2C subunit VIb %0Amethod:InterPro accession:IPR036549 description:Cytochrome c oxidase%2C subunit VIb superfamily
HCON_00142350	390	Yes	Yes	Yes	ID=transcript:HCON_00142350;Parent=gene:HCON_00142350;Name=HCON_00142350;info=method:InterPro accession:IPR002687 description:Nop domain %0Amethod:InterPro accession:IPR012974 description:NOP5%2C N-terminal %0Amethod:InterPro accession:IPR012976 description:NOSIC %0Amethod:InterPro accession:IPR029012 description:Helix hairpin bin domain superfamily %0Amethod:InterPro accession:IPR036070 descript…
HCON_00048760	391	Yes	Yes	Yes	ID=transcript:HCON_00048760;Parent=gene:HCON_00048760;Name=HCON_00048760;info=method:InterPro accession:IPR001222 description:Zinc finger%2C TFIIS-type %0Amethod:InterPro accession:IPR003617 description:Transcription elongation factor%2C TFIIS/CRSP70%2C N-terminal%2C sub-type %0Amethod:InterPro accession:IPR003618 description:Transcription elongation factor S-II%2C central domain %0Amethod:InterP…
HCON_00060340	392	Yes	Yes	Yes	ID=transcript:HCON_00060340;Parent=gene:HCON_00060340;Name=HCON_00060340;info=method:InterPro accession:IPR007262 description:Vps55/LEPROT
HCON_00025620	393	Yes	Yes	Yes	ID=transcript:HCON_00025620;Parent=gene:HCON_00025620;Name=HCON_00025620;info=method:InterPro accession:IPR000626 description:Ubiquitin domain %0Amethod:InterPro accession:IPR019954 description:Ubiquitin conserved site %0Amethod:InterPro accession:IPR019956 description:Ubiquitin %0Amethod:InterPro accession:IPR029071 description:Ubiquitin-like domain superfamily %0Amethod:InterPro accession:IPR03…
HCON_00045390	394	Yes	Yes	Yes	ID=transcript:HCON_00045390;Parent=gene:HCON_00045390;Name=HCON_00045390;info=method:InterPro accession:IPR001163 description:LSM domain%2C eukaryotic/archaea-type %0Amethod:InterPro accession:IPR010920 description:LSM domain superfamily %0Amethod:InterPro accession:IPR027141 description:Like-Sm (LSM) domain containing protein%2C LSm4/SmD1/SmD3 %0Amethod:InterPro accession:IPR034102 description:S…
HCON_00023930	395	Yes	Yes	Yes	ID=transcript:HCON_00023930;Parent=gene:HCON_00023930;Name=HCON_00023930;info=method:InterPro accession:IPR000268 description:DNA-directed RNA polymerase%2C subunit N/Rpb10 %0Amethod:InterPro accession:IPR000305 description:GIY-YIG endonuclease %0Amethod:InterPro accession:IPR001965 description:Zinc finger%2C PHD-type %0Amethod:InterPro accession:IPR013083 description:Zinc finger%2C RING/FYVE/PHD…
HCON_00016500	396	Yes	Yes	Yes	ID=transcript:HCON_00016500;Parent=gene:HCON_00016500;Name=HCON_00016500;info=method:InterPro accession:IPR002124 description:Cytochrome c oxidase%2C subunit Vb %0Amethod:InterPro accession:IPR036972 description:Cytochrome c oxidase%2C subunit Vb superfamily
HCON_00013630	397	Yes	Yes	Yes	ID=transcript:HCON_00013630;Parent=gene:HCON_00013630;Name=HCON_00013630;info=method:InterPro accession:IPR001806 description:Small GTPase %0Amethod:InterPro accession:IPR005225 description:Small GTP-binding protein domain %0Amethod:InterPro accession:IPR027417 description:P-loop containing nucleoside triphosphate hydrolase
HCON_00146550	398	Yes	Yes	Yes	ID=transcript:HCON_00146550;Parent=gene:HCON_00146550;Name=HCON_00146550;info=method:InterPro accession:IPR013922 description:Cyclin PHO80-like %0Amethod:InterPro accession:IPR036915 description:Cyclin-like superfamily
HCON_00039160	399	Yes	Yes	Yes	ID=transcript:HCON_00039160;Parent=gene:HCON_00039160;Name=HCON_00039160;info=method:InterPro accession:IPR005024 description:Snf7 family
HCON_00016200	400	Yes	Yes	Yes	ID=transcript:HCON_00016200;Parent=gene:HCON_00016200;Name=HCON_00016200;info=method:InterPro accession:IPR002109 description:Glutaredoxin %0Amethod:InterPro accession:IPR011767 description:Glutaredoxin active site %0Amethod:InterPro accession:IPR011899 description:Glutaredoxin%2C eukaryotic/virial %0Amethod:InterPro accession:IPR014025 description:Glutaredoxin subgroup %0Amethod:InterPro accessi…
HCON_00074450	401	Yes	Yes	Yes	ID=transcript:HCON_00074450;Parent=gene:HCON_00074450;Name=HCON_00074450;info=method:InterPro accession:IPR007590 description:Saf4/Yju2 protein
HCON_00185040	402	Yes	Yes	Yes	ID=transcript:HCON_00185040;Parent=gene:HCON_00185040;Name=HCON_00185040;info=method:InterPro accession:IPR001232 description:S-phase kinase-associated protein 1-like %0Amethod:InterPro accession:IPR011333 description:SKP1/BTB/POZ domain superfamily %0Amethod:InterPro accession:IPR016072 description:SKP1 component%2C dimerisation %0Amethod:InterPro accession:IPR016073 description:SKP1 component%2…
HCON_00065250	403	Yes	No	No	ID=transcript:HCON_00065250;Parent=gene:HCON_00065250;Name=HCON_00065250;info=method:InterPro accession:IPR031973 description:Deltamethrin resistance protein prag01
HCON_00020880	404	Yes	Yes	Yes	ID=transcript:HCON_00020880;Parent=gene:HCON_00020880;Name=HCON_00020880;info=method:InterPro accession:IPR002035 description:von Willebrand factor%2C type A %0Amethod:InterPro accession:IPR003903 description:Ubiquitin interacting motif %0Amethod:InterPro accession:IPR027040 description:Proteasome subunit Rpn10 %0Amethod:InterPro accession:IPR036465 description:von Willebrand factor A-like domain…
HCON_00102362	405	Yes	Yes	Yes	ID=transcript:HCON_00102362;Parent=gene:HCON_00102362;Name=HCON_00102362;info=method:InterPro accession:IPR009445 description:TMEM85/ER membrane protein complex subunit 4
HCON_00017050	406	Yes	Yes	Yes	ID=transcript:HCON_00017050;Parent=gene:HCON_00017050;Name=HCON_00017050;info=method:InterPro accession:IPR000465 description:XPA %0Amethod:InterPro accession:IPR009061 description:Putative DNA-binding domain superfamily %0Amethod:InterPro accession:IPR022652 description:Zinc finger%2C XPA-type%2C conserved site %0Amethod:InterPro accession:IPR022656 description:XPA%2C C-terminal %0Amethod:InterP…
HCON_00147840	407	Yes	Yes	Yes	ID=transcript:HCON_00147840;Parent=gene:HCON_00147840;Name=HCON_00147840;info=method:InterPro accession:IPR000462 description:CDP-alcohol phosphatidyltransferase %0Amethod:InterPro accession:IPR014472 description:Choline/ethanolamine phosphotransferase
HCON_00026550	408	Yes	Yes	Yes	ID=transcript:HCON_00026550;Parent=gene:HCON_00026550;Name=HCON_00026550;info=method:InterPro accession:IPR000426 description:Proteasome alpha-subunit%2C N-terminal domain %0Amethod:InterPro accession:IPR001353 description:Proteasome%2C subunit alpha/beta %0Amethod:InterPro accession:IPR023332 description:Proteasome alpha-type subunit %0Amethod:InterPro accession:IPR029055 description:Nucleophile…
HCON_00077030	409	Yes	No	No	ID=transcript:HCON_00077030.1;Parent=gene:HCON_00077030;Name=HCON_00077030.1;info=method:InterPro accession:IPR002059 description:Cold-shock protein%2C DNA-binding %0Amethod:InterPro accession:IPR011129 description:Cold shock domain %0Amethod:InterPro accession:IPR012340 description:Nucleic acid-binding%2C OB-fold %0Amethod:InterPro accession:IPR019844 description:Cold-shock (CSD) domain
HCON_00069840	410	Yes	Yes	Yes	ID=transcript:HCON_00069840.1;Parent=gene:HCON_00069840;Name=HCON_00069840.1;info=method:InterPro accession:IPR001932 description:PPM-type phosphatase domain %0Amethod:InterPro accession:IPR015655 description:Protein phosphatase 2C family %0Amethod:InterPro accession:IPR036457 description:PPM-type phosphatase domain superfamily
HCON_00085320	411	Yes	Yes	Yes	ID=transcript:HCON_00085320;Parent=gene:HCON_00085320;Name=HCON_00085320;info=method:InterPro accession:IPR007653 description:Signal peptidase complex subunit 3
HCON_00011160	412	Yes	Yes	Yes	ID=transcript:HCON_00011160;Parent=gene:HCON_00011160;Name=HCON_00011160;info=method:InterPro accession:IPR008011 description:Complex 1 LYR protein %0Amethod:InterPro accession:IPR033034 description:NADH dehydrogenase [ubiquinone] 1 beta subcomplex subunit 9
HCON_00032700	413	Yes	Yes	Yes	ID=transcript:HCON_00032700;Parent=gene:HCON_00032700;Name=HCON_00032700;info=method:InterPro accession:IPR009730 description:Micro-fibrillar-associated protein 1%2C C-terminal %0Amethod:InterPro accession:IPR033194 description:Microfibrillar-associated protein 1
HCON_00033450	414	Yes	Yes	Yes	ID=transcript:HCON_00033450;Parent=gene:HCON_00033450;Name=HCON_00033450;info=method:InterPro accession:IPR016706 description:Cleavage/polyadenylation specificity factor subunit 5
HCON_00139960	415	Yes	Yes	Yes	ID=transcript:HCON_00139960.1;Parent=gene:HCON_00139960;Name=HCON_00139960.1;info=method:InterPro accession:IPR000744 description:NSF attachment protein %0Amethod:InterPro accession:IPR011990 description:Tetratricopeptide-like helical domain superfamily
HCON_00009410	416	Yes	Yes	Yes	ID=transcript:HCON_00009410;Parent=gene:HCON_00009410;Name=HCON_00009410;info=method:InterPro accession:IPR004396 description:Ribosome-binding ATPase YchF/Obg-like ATPase 1 %0Amethod:InterPro accession:IPR006073 description:GTP binding domain %0Amethod:InterPro accession:IPR012675 description:Beta-grasp domain superfamily %0Amethod:InterPro accession:IPR012676 description:TGS-like %0Amethod:Inter…
HCON_00133500	417	Yes	Yes	Yes	ID=transcript:HCON_00133500;Parent=gene:HCON_00133500;Name=HCON_00133500;info=method:InterPro accession:IPR001005 description:SANT/Myb domain %0Amethod:InterPro accession:IPR007526 description:SWIRM domain %0Amethod:InterPro accession:IPR009057 description:Homeobox-like domain superfamily %0Amethod:InterPro accession:IPR017884 description:SANT domain %0Amethod:InterPro accession:IPR030087 descrip…
HCON_00002800	418	Yes	Yes	Yes	ID=transcript:HCON_00002800;Parent=gene:HCON_00002800;Name=HCON_00002800;info=method:InterPro accession:IPR006137 description:NADH:ubiquinone oxidoreductase-like%2C 20kDa subunit %0Amethod:InterPro accession:IPR006138 description:NADH-ubiquinone oxidoreductase%2C 20 Kd subunit
HCON_00001310	419	Yes	Yes	Yes	ID=transcript:HCON_00001310.1;Parent=gene:HCON_00001310;Name=HCON_00001310.1;info=method:InterPro accession:IPR007274 description:Ctr copper transporter
HCON_00011380	420	Yes	Yes	Yes	ID=transcript:HCON_00011380;Parent=gene:HCON_00011380;Name=HCON_00011380;info=method:InterPro accession:IPR000626 description:Ubiquitin domain %0Amethod:InterPro accession:IPR029071 description:Ubiquitin-like domain superfamily %0Amethod:InterPro accession:IPR039732 description:Ubiquitin-like modifier Hub1/Ubl5
HCON_00176280	421	Yes	Yes	Yes	ID=transcript:HCON_00176280;Parent=gene:HCON_00176280;Name=HCON_00176280;info=method:InterPro accession:IPR001392 description:Clathrin adaptor%2C mu subunit %0Amethod:InterPro accession:IPR011012 description:Longin-like domain superfamily %0Amethod:InterPro accession:IPR018240 description:Clathrin adaptor%2C mu subunit%2C conserved site %0Amethod:InterPro accession:IPR022775 description:AP comple…
HCON_00042370	422	Yes	Yes	Yes	ID=transcript:HCON_00042370;Parent=gene:HCON_00042370;Name=HCON_00042370;info=method:InterPro accession:IPR011990 description:Tetratricopeptide-like helical domain superfamily %0Amethod:InterPro accession:IPR019734 description:Tetratricopeptide repeat %0Amethod:InterPro accession:IPR039856 description:ER membrane protein complex subunit 2-like
HCON_00148430	423	Yes	Yes	Yes	ID=transcript:HCON_00148430;Parent=gene:HCON_00148430;Name=HCON_00148430;info=method:InterPro accession:IPR005011 description:SNU66/SART1 family
HCON_00015450	424	Yes	No	Yes	ID=transcript:HCON_00015450.1;Parent=gene:HCON_00015450;Name=HCON_00015450.1;info=method:InterPro accession:IPR000504 description:RNA recognition motif domain %0Amethod:InterPro accession:IPR003034 description:SAP domain %0Amethod:InterPro accession:IPR012677 description:Nucleotide-binding alpha-beta plait domain superfamily %0Amethod:InterPro accession:IPR035979 description:RNA-binding domain su…
HCON_00133690	425	Yes	Yes	Yes	ID=transcript:HCON_00133690;Parent=gene:HCON_00133690;Name=HCON_00133690;info=method:InterPro accession:IPR001040 description:Translation Initiation factor eIF- 4e %0Amethod:InterPro accession:IPR019770 description:Eukaryotic translation initiation factor 4E (eIF-4E)%2C conserved site %0Amethod:InterPro accession:IPR023398 description:Translation Initiation factor eIF- 4e-like
HCON_00023200	426	Yes	Yes	Yes	ID=transcript:HCON_00023200.1;Parent=gene:HCON_00023200;Name=HCON_00023200.1;info=method:InterPro accession:IPR004853 description:Sugar phosphate transporter domain
HCON_00102350	427	Yes	Yes	Yes	ID=transcript:HCON_00102350;Parent=gene:HCON_00102350;Name=HCON_00102350;info=method:InterPro accession:IPR001247 description:Exoribonuclease%2C phosphorolytic domain 1 %0Amethod:InterPro accession:IPR004217 description:Tim10-like %0Amethod:InterPro accession:IPR015847 description:Exoribonuclease%2C phosphorolytic domain 2 %0Amethod:InterPro accession:IPR020568 description:Ribosomal protein S5 do…
HCON_00015570	428	Yes	No	No	ID=transcript:HCON_00015570.1;Parent=gene:HCON_00015570;Name=HCON_00015570.1;info=method:InterPro accession:IPR009060 description:UBA-like superfamily
HCON_00000810	429	Yes	Yes	Yes	ID=transcript:HCON_00000810;Parent=gene:HCON_00000810;Name=HCON_00000810;info=method:InterPro accession:IPR001594 description:Palmitoyltransferase%2C DHHC domain
HCON_00010490	430	Yes	Yes	Yes	ID=transcript:HCON_00010490;Parent=gene:HCON_00010490;Name=HCON_00010490;info=method:InterPro accession:IPR000629 description:ATP-dependent RNA helicase DEAD-box%2C conserved site %0Amethod:InterPro accession:IPR001650 description:Helicase%2C C-terminal %0Amethod:InterPro accession:IPR011545 description:DEAD/DEAH box helicase domain %0Amethod:InterPro accession:IPR014001 description:Helicase supe…
HCON_00166240	431	Yes	Yes	Yes	ID=transcript:HCON_00166240;Parent=gene:HCON_00166240;Name=HCON_00166240;info=method:InterPro accession:IPR007741 description:Ribosomal protein/NADH dehydrogenase domain %0Amethod:InterPro accession:IPR016464 description:NADH dehydrogenase [ubiquinone] (complex I)%2C alpha subcomplex%2C subunit 2 %0Amethod:InterPro accession:IPR036249 description:Thioredoxin-like superfamily
HCON_00021470	432	Yes	Yes	Yes	ID=transcript:HCON_00021470;Parent=gene:HCON_00021470;Name=HCON_00021470;info=method:InterPro accession:IPR001005 description:SANT/Myb domain %0Amethod:InterPro accession:IPR009057 description:Homeobox-like domain superfamily %0Amethod:InterPro accession:IPR021786 description:Pre-mRNA splicing factor component Cdc5p/Cef1
HCON_00013990	433	Yes	Yes	Yes	ID=transcript:HCON_00013990;Parent=gene:HCON_00013990;Name=HCON_00013990;info=method:InterPro accession:IPR007718 description:Srp40%2C C-terminal %0Amethod:InterPro accession:IPR039191 description:Srp40/Nopp140
HCON_00039810	434	Yes	Yes	Yes	ID=transcript:HCON_00039810;Parent=gene:HCON_00039810;Name=HCON_00039810;info=method:InterPro accession:IPR000717 description:Proteasome component (PCI) domain %0Amethod:InterPro accession:IPR035298 description:26S Proteasome non-ATPase regulatory subunit 13 %0Amethod:InterPro accession:IPR036390 description:Winged helix DNA-binding domain superfamily
HCON_00135090	435	Yes	Yes	Yes	ID=transcript:HCON_00135090;Parent=gene:HCON_00135090;Name=HCON_00135090;info=method:InterPro accession:IPR024974 description:Sde2%2C N-terminal ubiquitin domain
HCON_00076500	436	Yes	Yes	Yes	ID=transcript:HCON_00076500;Parent=gene:HCON_00076500;Name=HCON_00076500;info=method:InterPro accession:IPR000358 description:Ribonucleotide reductase small subunit family %0Amethod:InterPro accession:IPR009078 description:Ferritin-like superfamily %0Amethod:InterPro accession:IPR012348 description:Ribonucleotide reductase-like %0Amethod:InterPro accession:IPR030475 description:Ribonucleotide red…
HCON_00044700	437	Yes	Yes	Yes	ID=transcript:HCON_00044700.1;Parent=gene:HCON_00044700;Name=HCON_00044700.1;info=method:InterPro accession:IPR004728 description:Translocation protein Sec62 %0Amethod:InterPro accession:IPR036388 description:Winged helix-like DNA-binding domain superfamily
HCON_00079560	438	Yes	Yes	No	ID=transcript:HCON_00079560;Parent=gene:HCON_00079560;Name=HCON_00079560;info=method:InterPro accession:IPR008409 description:Pre-mRNA-splicing factor SPF27
HCON_00020330	439	Yes	Yes	Yes	ID=transcript:HCON_00020330;Parent=gene:HCON_00020330;Name=HCON_00020330;info=method:InterPro accession:IPR000654 description:G-protein alpha subunit%2C group Q %0Amethod:InterPro accession:IPR001019 description:Guanine nucleotide binding protein (G-protein)%2C alpha subunit %0Amethod:InterPro accession:IPR011025 description:G protein alpha subunit%2C helical insertion %0Amethod:InterPro accessio…
HCON_00042250	440	Yes	No	Yes	ID=transcript:HCON_00042250;Parent=gene:HCON_00042250;Name=HCON_00042250;info=method:InterPro accession:IPR006716 description:ERG2/sigma1 receptor-like
HCON_00177100	441	Yes	Yes	Yes	ID=transcript:HCON_00177100;Parent=gene:HCON_00177100;Name=HCON_00177100
HCON_00035615	442	Yes	Yes	Yes	ID=transcript:HCON_00035615;Parent=gene:HCON_00035615;Name=HCON_00035615;info=method:InterPro accession:IPR001163 description:LSM domain%2C eukaryotic/archaea-type %0Amethod:InterPro accession:IPR010920 description:LSM domain superfamily %0Amethod:InterPro accession:IPR034104 description:Sm-like protein Lsm1
HCON_00101290	443	Yes	Yes	Yes	ID=transcript:HCON_00101290;Parent=gene:HCON_00101290;Name=HCON_00101290;info=method:InterPro accession:IPR000504 description:RNA recognition motif domain %0Amethod:InterPro accession:IPR012677 description:Nucleotide-binding alpha-beta plait domain superfamily %0Amethod:InterPro accession:IPR035979 description:RNA-binding domain superfamily
HCON_00111930	444	Yes	No	Yes	ID=transcript:HCON_00111930;Parent=gene:HCON_00111930;Name=HCON_00111930;info=method:InterPro accession:IPR004241 description:Autophagy protein Atg8 ubiquitin-like %0Amethod:InterPro accession:IPR029071 description:Ubiquitin-like domain superfamily
HCON_00125420	445	Yes	Yes	Yes	ID=transcript:HCON_00125420;Parent=gene:HCON_00125420;Name=HCON_00125420;info=method:InterPro accession:IPR001623 description:DnaJ domain %0Amethod:InterPro accession:IPR015399 description:Domain of unknown function DUF1977%2C DnaJ-like %0Amethod:InterPro accession:IPR018253 description:DnaJ domain%2C conserved site %0Amethod:InterPro accession:IPR036869 description:Chaperone J-domain superfamily
HCON_00151650	446	Yes	No	No	ID=transcript:HCON_00151650;Parent=gene:HCON_00151650;Name=HCON_00151650
HCON_00000260	447	Yes	Yes	Yes	ID=transcript:HCON_00000260;Parent=gene:HCON_00000260;Name=HCON_00000260;info=method:InterPro accession:IPR001519 description:Ferritin %0Amethod:InterPro accession:IPR008331 description:Ferritin/DPS protein domain %0Amethod:InterPro accession:IPR009040 description:Ferritin-like diiron domain %0Amethod:InterPro accession:IPR009078 description:Ferritin-like superfamily %0Amethod:InterPro accession:…
HCON_00165270	448	Yes	Yes	Yes	ID=transcript:HCON_00165270;Parent=gene:HCON_00165270;Name=HCON_00165270;info=method:InterPro accession:IPR000749 description:ATP:guanido phosphotransferase %0Amethod:InterPro accession:IPR014746 description:Glutamine synthetase/guanido kinase%2C catalytic domain %0Amethod:InterPro accession:IPR022413 description:ATP:guanido phosphotransferase%2C N-terminal %0Amethod:InterPro accession:IPR022414 …
HCON_00111490	449	Yes	Yes	Yes	ID=transcript:HCON_00111490;Parent=gene:HCON_00111490;Name=HCON_00111490;info=method:InterPro accession:IPR008855 description:Translocon-associated
HCON_00015530	450	Yes	Yes	Yes	ID=transcript:HCON_00015530.1;Parent=gene:HCON_00015530;Name=HCON_00015530.1;info=method:InterPro accession:IPR001806 description:Small GTPase %0Amethod:InterPro accession:IPR005225 description:Small GTP-binding protein domain %0Amethod:InterPro accession:IPR027417 description:P-loop containing nucleoside triphosphate hydrolase
HCON_00080420	451	Yes	Yes	Yes	ID=transcript:HCON_00080420;Parent=gene:HCON_00080420;Name=HCON_00080420;info=method:InterPro accession:IPR000629 description:ATP-dependent RNA helicase DEAD-box%2C conserved site %0Amethod:InterPro accession:IPR001650 description:Helicase%2C C-terminal %0Amethod:InterPro accession:IPR011545 description:DEAD/DEAH box helicase domain %0Amethod:InterPro accession:IPR014001 description:Helicase supe…
HCON_00189830	452	Yes	Yes	Yes	ID=transcript:HCON_00189830;Parent=gene:HCON_00189830;Name=HCON_00189830;info=method:InterPro accession:IPR000048 description:IQ motif%2C EF-hand binding site %0Amethod:InterPro accession:IPR001609 description:Myosin head%2C motor domain %0Amethod:InterPro accession:IPR002928 description:Myosin tail %0Amethod:InterPro accession:IPR004009 description:Myosin%2C N-terminal%2C SH3-like %0Amethod:Inte…
HCON_00080180	453	Yes	Yes	Yes	ID=transcript:HCON_00080180;Parent=gene:HCON_00080180;Name=HCON_00080180;info=method:InterPro accession:IPR000330 description:SNF2-related%2C N-terminal domain %0Amethod:InterPro accession:IPR001005 description:SANT/Myb domain %0Amethod:InterPro accession:IPR001650 description:Helicase%2C C-terminal %0Amethod:InterPro accession:IPR009057 description:Homeobox-like domain superfamily %0Amethod:Inte…
HCON_00013550	454	Yes	Yes	Yes	ID=transcript:HCON_00013550.1;Parent=gene:HCON_00013550;Name=HCON_00013550.1;info=method:InterPro accession:IPR004367 description:Cyclin%2C C-terminal domain %0Amethod:InterPro accession:IPR006671 description:Cyclin%2C N-terminal %0Amethod:InterPro accession:IPR013763 description:Cyclin-like %0Amethod:InterPro accession:IPR036915 description:Cyclin-like superfamily %0Amethod:InterPro accession:IP…
HCON_00010760	455	Yes	Yes	Yes	ID=transcript:HCON_00010760.1;Parent=gene:HCON_00010760;Name=HCON_00010760.1;info=method:InterPro accession:IPR002867 description:IBR domain %0Amethod:InterPro accession:IPR013083 description:Zinc finger%2C RING/FYVE/PHD-type %0Amethod:InterPro accession:IPR031127 description:E3 ubiquitin ligase RBR family
HCON_00115315	456	Yes	Yes	Yes	ID=transcript:HCON_00115315;Parent=gene:HCON_00115315;Name=HCON_00115315;info=method:InterPro accession:IPR002076 description:ELO family %0Amethod:InterPro accession:IPR030457 description:ELO family%2C conserved site
HCON_00021300	457	Yes	Yes	Yes	ID=transcript:HCON_00021300;Parent=gene:HCON_00021300;Name=HCON_00021300;info=method:InterPro accession:IPR001388 description:Synaptobrevin %0Amethod:InterPro accession:IPR010908 description:Longin domain %0Amethod:InterPro accession:IPR011012 description:Longin-like domain superfamily
HCON_00104180	458	Yes	No	No	ID=transcript:HCON_00104180;Parent=gene:HCON_00104180;Name=HCON_00104180;info=method:InterPro accession:IPR007856 description:Saposin-like type B%2C region 1 %0Amethod:InterPro accession:IPR008138 description:Saposin B type%2C region 2 %0Amethod:InterPro accession:IPR008139 description:Saposin B type domain %0Amethod:InterPro accession:IPR011001 description:Saposin-like
HCON_00024670	459	Yes	Yes	Yes	ID=transcript:HCON_00024670;Parent=gene:HCON_00024670;Name=HCON_00024670;info=method:InterPro accession:IPR002075 description:Nuclear transport factor 2 %0Amethod:InterPro accession:IPR018222 description:Nuclear transport factor 2%2C eukaryote %0Amethod:InterPro accession:IPR032710 description:NTF2-like domain superfamily
HCON_00051900	460	Yes	Yes	Yes	ID=transcript:HCON_00051900;Parent=gene:HCON_00051900;Name=HCON_00051900;info=method:InterPro accession:IPR004155 description:PBS lyase HEAT-like repeat %0Amethod:InterPro accession:IPR011989 description:Armadillo-like helical %0Amethod:InterPro accession:IPR016024 description:Armadillo-type fold %0Amethod:InterPro accession:IPR021133 description:HEAT%2C type 2 %0Amethod:InterPro accession:IPR027…
HCON_00140430	461	Yes	Yes	Yes	ID=transcript:HCON_00140430;Parent=gene:HCON_00140430;Name=HCON_00140430;info=method:InterPro accession:IPR000504 description:RNA recognition motif domain %0Amethod:InterPro accession:IPR002483 description:PWI domain %0Amethod:InterPro accession:IPR012677 description:Nucleotide-binding alpha-beta plait domain superfamily %0Amethod:InterPro accession:IPR034268 description:RBM25%2C RNA recognition …
HCON_00147940	462	Yes	Yes	Yes	ID=transcript:HCON_00147940;Parent=gene:HCON_00147940;Name=HCON_00147940;info=method:InterPro accession:IPR024166 description:Ribosomal RNA assembly KRR1 %0Amethod:InterPro accession:IPR036612 description:K Homology domain%2C type 1 superfamily %0Amethod:InterPro accession:IPR041174 description:Krr1%2C KH1 domain
HCON_00130700	463	Yes	Yes	Yes	ID=transcript:HCON_00130700;Parent=gene:HCON_00130700;Name=HCON_00130700;info=method:InterPro accession:IPR001208 description:MCM domain %0Amethod:InterPro accession:IPR008045 description:DNA replication licensing factor Mcm2 %0Amethod:InterPro accession:IPR012340 description:Nucleic acid-binding%2C OB-fold %0Amethod:InterPro accession:IPR018525 description:Mini-chromosome maintenance%2C conserve…
HCON_00122760	464	Yes	Yes	Yes	ID=transcript:HCON_00122760;Parent=gene:HCON_00122760;Name=HCON_00122760;info=method:InterPro accession:IPR000717 description:Proteasome component (PCI) domain %0Amethod:InterPro accession:IPR019585 description:26S proteasome regulatory subunit Rpn7/COP9 signalosome complex subunit 1 %0Amethod:InterPro accession:IPR035268 description:26S Proteasome non-ATPase regulatory subunit 6 %0Amethod:InterP…
HCON_00166340	465	Yes	Yes	Yes	ID=transcript:HCON_00166340;Parent=gene:HCON_00166340;Name=HCON_00166340;info=method:InterPro accession:IPR001576 description:Phosphoglycerate kinase %0Amethod:InterPro accession:IPR015824 description:Phosphoglycerate kinase%2C N-terminal %0Amethod:InterPro accession:IPR015911 description:Phosphoglycerate kinase%2C conserved site %0Amethod:InterPro accession:IPR036043 description:Phosphoglycerate…
HCON_00138900	466	Yes	Yes	Yes	ID=transcript:HCON_00138900;Parent=gene:HCON_00138900;Name=HCON_00138900;info=method:InterPro accession:IPR006214 description:Bax inhibitor 1-related
HCON_00069750	467	Yes	Yes	Yes	ID=transcript:HCON_00069750;Parent=gene:HCON_00069750;Name=HCON_00069750;info=method:InterPro accession:IPR003395 description:RecF/RecN/SMC%2C N-terminal %0Amethod:InterPro accession:IPR010935 description:SMCs flexible hinge %0Amethod:InterPro accession:IPR024704 description:Structural maintenance of chromosomes protein %0Amethod:InterPro accession:IPR027417 description:P-loop containing nucleosi…
HCON_00003580	468	Yes	Yes	Yes	ID=transcript:HCON_00003580;Parent=gene:HCON_00003580;Name=HCON_00003580;info=method:InterPro accession:IPR009947 description:NADH:ubiquinone oxidoreductase subunit B14.5a
HCON_00025370	469	Yes	Yes	Yes	ID=transcript:HCON_00025370;Parent=gene:HCON_00025370;Name=HCON_00025370;info=method:InterPro accession:IPR000608 description:Ubiquitin-conjugating enzyme E2 %0Amethod:InterPro accession:IPR016135 description:Ubiquitin-conjugating enzyme/RWD-like
HCON_00007110	470	Yes	Yes	Yes	ID=transcript:HCON_00007110;Parent=gene:HCON_00007110;Name=HCON_00007110;info=method:InterPro accession:IPR000626 description:Ubiquitin domain %0Amethod:InterPro accession:IPR001394 description:Peptidase C19%2C ubiquitin carboxyl-terminal hydrolase %0Amethod:InterPro accession:IPR018200 description:Ubiquitin specific protease%2C conserved site %0Amethod:InterPro accession:IPR019954 description:Ub…
HCON_00130610	471	Yes	Yes	Yes	ID=transcript:HCON_00130610;Parent=gene:HCON_00130610;Name=HCON_00130610;info=method:InterPro accession:IPR000608 description:Ubiquitin-conjugating enzyme E2 %0Amethod:InterPro accession:IPR016135 description:Ubiquitin-conjugating enzyme/RWD-like %0Amethod:InterPro accession:IPR023313 description:Ubiquitin-conjugating enzyme%2C active site
HCON_00191740	472	Yes	Yes	Yes	ID=transcript:HCON_00191740.1;Parent=gene:HCON_00191740;Name=HCON_00191740.1;info=method:InterPro accession:IPR001353 description:Proteasome%2C subunit alpha/beta %0Amethod:InterPro accession:IPR016295 description:Proteasome subunit beta 4 %0Amethod:InterPro accession:IPR029055 description:Nucleophile aminohydrolases%2C N-terminal
HCON_00134620	473	Yes	Yes	Yes	ID=transcript:HCON_00134620;Parent=gene:HCON_00134620;Name=HCON_00134620;info=method:InterPro accession:IPR006973 description:Pre-mRNA-splicing factor Cwf15/Cwc15
HCON_00095840	474	Yes	Yes	Yes	ID=transcript:HCON_00095840;Parent=gene:HCON_00095840;Name=HCON_00095840;info=method:InterPro accession:IPR002189 description:F-actin-capping protein subunit alpha %0Amethod:InterPro accession:IPR017865 description:F-actin capping protein%2C alpha subunit%2C conserved site %0Amethod:InterPro accession:IPR037282 description:F-actin-capping protein subunit alpha/beta
HCON_00023330	475	Yes	Yes	Yes	ID=transcript:HCON_00023330;Parent=gene:HCON_00023330;Name=HCON_00023330;info=method:InterPro accession:IPR005522 description:Inositol polyphosphate kinase %0Amethod:InterPro accession:IPR038286 description:Inositol polyphosphate kinase superfamily
HCON_00114600	476	Yes	Yes	Yes	ID=transcript:HCON_00114600;Parent=gene:HCON_00114600;Name=HCON_00114600;info=method:InterPro accession:IPR000789 description:Cyclin-dependent kinase%2C regulatory subunit %0Amethod:InterPro accession:IPR036858 description:Cyclin-dependent kinase%2C regulatory subunit superfamily
HCON_00038880	477	Yes	Yes	Yes	ID=transcript:HCON_00038880;Parent=gene:HCON_00038880;Name=HCON_00038880;info=method:InterPro accession:IPR001041 description:2Fe-2S ferredoxin-type iron-sulfur binding domain %0Amethod:InterPro accession:IPR004489 description:Succinate dehydrogenase/fumarate reductase iron-sulphur protein %0Amethod:InterPro accession:IPR006058 description:2Fe-2S ferredoxin%2C iron-sulphur binding site %0Amethod:…
HCON_00076190	478	Yes	Yes	Yes	ID=transcript:HCON_00076190;Parent=gene:HCON_00076190;Name=HCON_00076190;info=method:InterPro accession:IPR008193 description:DNA-directed RNA polymerase Rpb11%2C 13-16kDa subunit%2C conserved site %0Amethod:InterPro accession:IPR009025 description:DNA-directed RNA polymerase%2C RBP11-like dimerisation domain %0Amethod:InterPro accession:IPR036603 description:RNA polymerase%2C RBP11-like subunit …
HCON_00096685	479	Yes	Yes	Yes	ID=transcript:HCON_00096685;Parent=gene:HCON_00096685;Name=HCON_00096685;info=method:InterPro accession:IPR002733 description:AMMECR1 domain %0Amethod:InterPro accession:IPR023473 description:AMMECR1 %0Amethod:InterPro accession:IPR027485 description:AMMECR1%2C N-terminal %0Amethod:InterPro accession:IPR036071 description:AMMECR1 domain superfamily
HCON_00084950	480	Yes	Yes	Yes	ID=transcript:HCON_00084950;Parent=gene:HCON_00084950;Name=HCON_00084950;info=method:InterPro accession:IPR001932 description:PPM-type phosphatase domain %0Amethod:InterPro accession:IPR036457 description:PPM-type phosphatase domain superfamily %0Amethod:InterPro accession:IPR039123 description:Protein phosphatase 2C
HCON_00123600	481	Yes	Yes	Yes	ID=transcript:HCON_00123600;Parent=gene:HCON_00123600;Name=HCON_00123600;info=method:InterPro accession:IPR005818 description:Linker histone H1/H5%2C domain H15 %0Amethod:InterPro accession:IPR005819 description:Histone H5 %0Amethod:InterPro accession:IPR036388 description:Winged helix-like DNA-binding domain superfamily %0Amethod:InterPro accession:IPR036390 description:Winged helix DNA-binding …
HCON_00092190	482	Yes	Yes	Yes	ID=transcript:HCON_00092190.1;Parent=gene:HCON_00092190;Name=HCON_00092190.1;info=method:InterPro accession:IPR001236 description:Lactate/malate dehydrogenase%2C N-terminal %0Amethod:InterPro accession:IPR001252 description:Malate dehydrogenase%2C active site %0Amethod:InterPro accession:IPR001557 description:L-lactate/malate dehydrogenase %0Amethod:InterPro accession:IPR010097 description:Malate…
HCON_00022270	483	Yes	Yes	Yes	ID=transcript:HCON_00022270;Parent=gene:HCON_00022270;Name=HCON_00022270;info=method:InterPro accession:IPR002843 description:ATPase%2C V0 complex%2C c/d subunit %0Amethod:InterPro accession:IPR016727 description:ATPase%2C V0 complex%2C subunit d %0Amethod:InterPro accession:IPR035067 description:V-type ATPase subunit c %0Amethod:InterPro accession:IPR036079 description:V-type ATP synthase subuni…
HCON_00080250	484	Yes	Yes	Yes	ID=transcript:HCON_00080250;Parent=gene:HCON_00080250;Name=HCON_00080250;info=method:InterPro accession:IPR000504 description:RNA recognition motif domain %0Amethod:InterPro accession:IPR012677 description:Nucleotide-binding alpha-beta plait domain superfamily %0Amethod:InterPro accession:IPR034201 description:RNPS1%2C RNA recognition motif %0Amethod:InterPro accession:IPR035979 description:RNA-b…
HCON_00108330	485	Yes	Yes	Yes	ID=transcript:HCON_00108330.1;Parent=gene:HCON_00108330;Name=HCON_00108330.1;info=method:InterPro accession:IPR000953 description:Chromo/chromo shadow domain %0Amethod:InterPro accession:IPR016197 description:Chromo-like domain superfamily %0Amethod:InterPro accession:IPR023780 description:Chromo domain
HCON_00087770	486	Yes	Yes	Yes	ID=transcript:HCON_00087770;Parent=gene:HCON_00087770;Name=HCON_00087770;info=method:InterPro accession:IPR011989 description:Armadillo-like helical %0Amethod:InterPro accession:IPR015016 description:Splicing factor 3B subunit 1 %0Amethod:InterPro accession:IPR016024 description:Armadillo-type fold %0Amethod:InterPro accession:IPR038737 description:Splicing factor 3B subunit 1-like
HCON_00002080	487	Yes	Yes	Yes	ID=transcript:HCON_00002080;Parent=gene:HCON_00002080;Name=HCON_00002080;info=method:InterPro accession:IPR005595 description:Translocon-associated protein (TRAP)%2C alpha subunit
HCON_00076960	488	No	No	No	ID=transcript:HCON_00076960;Parent=gene:HCON_00076960;Name=HCON_00076960
HCON_00085640	489	Yes	Yes	Yes	ID=transcript:HCON_00085640;Parent=gene:HCON_00085640;Name=HCON_00085640;info=method:InterPro accession:IPR000795 description:Transcription factor%2C GTP-binding domain %0Amethod:InterPro accession:IPR004160 description:Translation elongation factor EFTu/EF1A%2C C-terminal %0Amethod:InterPro accession:IPR004161 description:Translation elongation factor EFTu-like%2C domain 2 %0Amethod:InterPro acc…
HCON_00053890	490	Yes	Yes	Yes	ID=transcript:HCON_00053890;Parent=gene:HCON_00053890;Name=HCON_00053890;info=method:InterPro accession:IPR003890 description:MIF4G-like%2C type 3 %0Amethod:InterPro accession:IPR003891 description:Initiation factor eIF-4 gamma%2C MA3 %0Amethod:InterPro accession:IPR016021 description:MIF4G-like domain superfamily %0Amethod:InterPro accession:IPR016024 description:Armadillo-type fold
HCON_00048820	491	Yes	Yes	Yes	ID=transcript:HCON_00048820;Parent=gene:HCON_00048820;Name=HCON_00048820;info=method:InterPro accession:IPR025602 description:BCP1 family
HCON_00087480	492	Yes	Yes	Yes	ID=transcript:HCON_00087480;Parent=gene:HCON_00087480;Name=HCON_00087480;info=method:InterPro accession:IPR015362 description:WIBG%2C Mago-binding %0Amethod:InterPro accession:IPR036348 description:WIBG%2C N-terminal domain superfamily %0Amethod:InterPro accession:IPR039333 description:Partner of Y14 and mago
HCON_00091430	493	Yes	Yes	Yes	ID=transcript:HCON_00091430;Parent=gene:HCON_00091430;Name=HCON_00091430;info=method:InterPro accession:IPR002048 description:EF-hand domain %0Amethod:InterPro accession:IPR011992 description:EF-hand domain pair %0Amethod:InterPro accession:IPR018247 description:EF-Hand 1%2C calcium-binding site
HCON_00138100	494	Yes	No	No	ID=transcript:HCON_00138100;Parent=gene:HCON_00138100;Name=HCON_00138100
HCON_00161030	495	Yes	Yes	Yes	ID=transcript:HCON_00161030;Parent=gene:HCON_00161030;Name=HCON_00161030;info=method:InterPro accession:IPR008181 description:Deoxyuridine triphosphate nucleotidohydrolase %0Amethod:InterPro accession:IPR029054 description:dUTPase-like %0Amethod:InterPro accession:IPR033704 description:dUTPase%2C trimeric %0Amethod:InterPro accession:IPR036157 description:dUTPase-like superfamily
HCON_00074020	496	Yes	Yes	Yes	ID=transcript:HCON_00074020.1;Parent=gene:HCON_00074020;Name=HCON_00074020.1;info=method:InterPro accession:IPR002109 description:Glutaredoxin %0Amethod:InterPro accession:IPR014025 description:Glutaredoxin subgroup %0Amethod:InterPro accession:IPR036249 description:Thioredoxin-like superfamily
HCON_00000790	497	Yes	Yes	Yes	ID=transcript:HCON_00000790.1;Parent=gene:HCON_00000790;Name=HCON_00000790.1;info=method:InterPro accession:IPR000535 description:Major sperm protein (MSP) domain %0Amethod:InterPro accession:IPR008962 description:PapD-like superfamily %0Amethod:InterPro accession:IPR013783 description:Immunoglobulin-like fold %0Amethod:InterPro accession:IPR016763 description:Vesicle-associated membrane-protein-…
HCON_00061690	498	Yes	Yes	Yes	ID=transcript:HCON_00061690;Parent=gene:HCON_00061690;Name=HCON_00061690;info=method:InterPro accession:IPR000504 description:RNA recognition motif domain %0Amethod:InterPro accession:IPR012677 description:Nucleotide-binding alpha-beta plait domain superfamily %0Amethod:InterPro accession:IPR017334 description:Eukaryotic translation initiation factor 3 subunit G %0Amethod:InterPro accession:IPR02…
HCON_00117970	499	Yes	Yes	Yes	ID=transcript:HCON_00117970.1;Parent=gene:HCON_00117970;Name=HCON_00117970.1;info=method:InterPro accession:IPR000152 description:EGF-type aspartate/asparagine hydroxylation site %0Amethod:InterPro accession:IPR000742 description:EGF-like domain %0Amethod:InterPro accession:IPR001881 description:EGF-like calcium-binding domain %0Amethod:InterPro accession:IPR002049 description:Laminin EGF domain …
HCON_00029750	500	Yes	Yes	Yes	ID=transcript:HCON_00029750;Parent=gene:HCON_00029750;Name=HCON_00029750;info=method:InterPro accession:IPR001715 description:Calponin homology domain %0Amethod:InterPro accession:IPR003096 description:Smooth muscle protein/calponin %0Amethod:InterPro accession:IPR036872 description:CH domain superfamily
HCON_00094980	501	Yes	Yes	Yes	ID=transcript:HCON_00094980;Parent=gene:HCON_00094980;Name=HCON_00094980;info=method:InterPro accession:IPR000795 description:Transcription factor%2C GTP-binding domain %0Amethod:InterPro accession:IPR004161 description:Translation elongation factor EFTu-like%2C domain 2 %0Amethod:InterPro accession:IPR005225 description:Small GTP-binding protein domain %0Amethod:InterPro accession:IPR009000 desc…
HCON_00085340	502	Yes	Yes	Yes	ID=transcript:HCON_00085340.1;Parent=gene:HCON_00085340;Name=HCON_00085340.1;info=method:InterPro accession:IPR000904 description:Sec7 domain %0Amethod:InterPro accession:IPR001849 description:Pleckstrin homology domain %0Amethod:InterPro accession:IPR011993 description:PH-like domain superfamily %0Amethod:InterPro accession:IPR023394 description:Sec7%2C C-terminal domain superfamily %0Amethod:In…
HCON_00122790	503	Yes	Yes	Yes	ID=transcript:HCON_00122790;Parent=gene:HCON_00122790;Name=HCON_00122790;info=method:InterPro accession:IPR008389 description:ATPase%2C V0 complex%2C subunit e1/e2 %0Amethod:InterPro accession:IPR017385 description:ATPase%2C V0 complex%2C subunit e1/e2%2C metazoa
HCON_00028410	504	Yes	Yes	Yes	ID=transcript:HCON_00028410;Parent=gene:HCON_00028410;Name=HCON_00028410;info=method:InterPro accession:IPR000555 description:JAB1/MPN/MOV34 metalloenzyme domain %0Amethod:InterPro accession:IPR027524 description:Eukaryotic translation initiation factor 3 subunit H %0Amethod:InterPro accession:IPR037518 description:MPN domain
HCON_00006890	505	Yes	Yes	Yes	ID=transcript:HCON_00006890;Parent=gene:HCON_00006890;Name=HCON_00006890;info=method:InterPro accession:IPR007264 description:H/ACA ribonucleoprotein complex%2C subunit Nop10 %0Amethod:InterPro accession:IPR036756 description:H/ACA ribonucleoprotein complex%2C subunit Nop10 superfamily
HCON_00099005	506	Yes	Yes	Yes	ID=transcript:HCON_00099005;Parent=gene:HCON_00099005;Name=HCON_00099005;info=method:InterPro accession:IPR006214 description:Bax inhibitor 1-related
HCON_00054540	507	Yes	Yes	Yes	ID=transcript:HCON_00054540.1;Parent=gene:HCON_00054540;Name=HCON_00054540.1;info=method:InterPro accession:IPR023198 description:Phosphoglycolate phosphatase-like%2C domain 2 %0Amethod:InterPro accession:IPR023214 description:HAD superfamily %0Amethod:InterPro accession:IPR036412 description:HAD-like superfamily %0Amethod:InterPro accession:IPR041492 description:Haloacid dehalogenase-like hydrol…
HCON_00065030	508	Yes	No	No	ID=transcript:HCON_00065030;Parent=gene:HCON_00065030;Name=HCON_00065030;info=method:InterPro accession:IPR013087 description:Zinc finger C2H2-type
HCON_00079860	509	Yes	Yes	Yes	ID=transcript:HCON_00079860;Parent=gene:HCON_00079860;Name=HCON_00079860;info=method:InterPro accession:IPR008560 description:Protein of unknown function DUF842%2C eukaryotic
HCON_00113770	510	Yes	Yes	Yes	ID=transcript:HCON_00113770;Parent=gene:HCON_00113770;Name=HCON_00113770;info=method:InterPro accession:IPR001680 description:WD40 repeat %0Amethod:InterPro accession:IPR015943 description:WD40/YVTN repeat-like-containing domain superfamily %0Amethod:InterPro accession:IPR017986 description:WD40-repeat-containing domain %0Amethod:InterPro accession:IPR036322 description:WD40-repeat-containing dom…
HCON_00108920	511	Yes	Yes	Yes	ID=transcript:HCON_00108920;Parent=gene:HCON_00108920;Name=HCON_00108920;info=method:InterPro accession:IPR000897 description:Signal recognition particle%2C SRP54 subunit%2C GTPase domain %0Amethod:InterPro accession:IPR003593 description:AAA+ ATPase domain %0Amethod:InterPro accession:IPR004125 description:Signal recognition particle%2C SRP54 subunit%2C M-domain %0Amethod:InterPro accession:IPR0…
HCON_00165610	512	Yes	No	No	ID=transcript:HCON_00165610;Parent=gene:HCON_00165610;Name=HCON_00165610;info=method:InterPro accession:IPR008688 description:ATP synthase%2C F0 complex%2C subunit B/MI25 %0Amethod:InterPro accession:IPR013837 description:ATP synthase%2C F0 complex%2C subunit B
HCON_00043990	513	Yes	No	No	ID=transcript:HCON_00043990;Parent=gene:HCON_00043990;Name=HCON_00043990
HCON_00129610	514	Yes	Yes	Yes	ID=transcript:HCON_00129610;Parent=gene:HCON_00129610;Name=HCON_00129610;info=method:InterPro accession:IPR001841 description:Zinc finger%2C RING-type %0Amethod:InterPro accession:IPR002867 description:IBR domain %0Amethod:InterPro accession:IPR013083 description:Zinc finger%2C RING/FYVE/PHD-type %0Amethod:InterPro accession:IPR031126 description:E3 ubiquitin-protein ligase ARIH2 %0Amethod:InterP…
HCON_00134450	515	Yes	No	No	ID=transcript:HCON_00134450;Parent=gene:HCON_00134450;Name=HCON_00134450
HCON_00193320	516	Yes	Yes	Yes	ID=transcript:HCON_00193320;Parent=gene:HCON_00193320;Name=HCON_00193320;info=method:InterPro accession:IPR015157 description:Translation machinery associated TMA7
HCON_00054750	517	Yes	Yes	Yes	ID=transcript:HCON_00054750;Parent=gene:HCON_00054750;Name=HCON_00054750;info=method:InterPro accession:IPR004942 description:Roadblock/LAMTOR2 domain %0Amethod:InterPro accession:IPR016561 description:Dynein light chain roadblock-type 1/2
HCON_00133646	518	Yes	No	Yes	ID=transcript:HCON_00133646;Parent=gene:HCON_00133646;Name=HCON_00133646;info=method:InterPro accession:IPR000504 description:RNA recognition motif domain %0Amethod:InterPro accession:IPR012677 description:Nucleotide-binding alpha-beta plait domain superfamily %0Amethod:InterPro accession:IPR035979 description:RNA-binding domain superfamily %0Amethod:InterPro accession:IPR037366 description:BOULE…
HCON_00118110	519	Yes	Yes	Yes	ID=transcript:HCON_00118110.1;Parent=gene:HCON_00118110;Name=HCON_00118110.1;info=method:InterPro accession:IPR002015 description:Proteasome/cyclosome repeat %0Amethod:InterPro accession:IPR011989 description:Armadillo-like helical %0Amethod:InterPro accession:IPR016024 description:Armadillo-type fold %0Amethod:InterPro accession:IPR016642 description:26S proteasome regulatory complex%2C non-ATPa…
HCON_00085870	520	Yes	Yes	Yes	ID=transcript:HCON_00085870;Parent=gene:HCON_00085870;Name=HCON_00085870;info=method:InterPro accession:IPR013784 description:Carbohydrate-binding-like fold %0Amethod:InterPro accession:IPR019008 description:Domain of unknown function DUF2012 %0Amethod:InterPro accession:IPR039163 description:ER membrane protein complex subunit 7
HCON_00158930	521	Yes	Yes	Yes	ID=transcript:HCON_00158930;Parent=gene:HCON_00158930;Name=HCON_00158930;info=method:InterPro accession:IPR013766 description:Thioredoxin domain %0Amethod:InterPro accession:IPR017937 description:Thioredoxin%2C conserved site %0Amethod:InterPro accession:IPR036249 description:Thioredoxin-like superfamily
HCON_00121770	522	Yes	Yes	Yes	ID=transcript:HCON_00121770;Parent=gene:HCON_00121770;Name=HCON_00121770;info=method:InterPro accession:IPR002871 description:NIF system FeS cluster assembly%2C NifU%2C N-terminal %0Amethod:InterPro accession:IPR011339 description:ISC system FeS cluster assembly%2C IscU scaffold
HCON_00075830	523	Yes	Yes	Yes	ID=transcript:HCON_00075830;Parent=gene:HCON_00075830;Name=HCON_00075830;info=method:InterPro accession:IPR002313 description:Lysine-tRNA ligase%2C class II %0Amethod:InterPro accession:IPR004364 description:Aminoacyl-tRNA synthetase%2C class II (D/K/N) %0Amethod:InterPro accession:IPR004365 description:OB-fold nucleic acid binding domain%2C AA-tRNA synthetase-type %0Amethod:InterPro accession:IP…
HCON_00130800	524	Yes	Yes	Yes	ID=transcript:HCON_00130800.1;Parent=gene:HCON_00130800;Name=HCON_00130800.1;info=method:InterPro accession:IPR001841 description:Zinc finger%2C RING-type %0Amethod:InterPro accession:IPR013083 description:Zinc finger%2C RING/FYVE/PHD-type %0Amethod:InterPro accession:IPR024991 description:Anaphase-promoting complex subunit 11
HCON_00093620	525	Yes	Yes	Yes	ID=transcript:HCON_00093620;Parent=gene:HCON_00093620;Name=HCON_00093620;info=method:InterPro accession:IPR000225 description:Armadillo %0Amethod:InterPro accession:IPR002652 description:Importin-alpha%2C importin-beta-binding domain %0Amethod:InterPro accession:IPR011989 description:Armadillo-like helical %0Amethod:InterPro accession:IPR016024 description:Armadillo-type fold %0Amethod:InterPro a…
HCON_00189860	526	Yes	Yes	Yes	ID=transcript:HCON_00189860;Parent=gene:HCON_00189860;Name=HCON_00189860;info=method:InterPro accession:IPR000836 description:Phosphoribosyltransferase domain %0Amethod:InterPro accession:IPR005946 description:Ribose-phosphate pyrophosphokinase %0Amethod:InterPro accession:IPR029057 description:Phosphoribosyltransferase-like %0Amethod:InterPro accession:IPR029099 description:Ribose-phosphate pyro…
HCON_00106680	527	Yes	Yes	Yes	ID=transcript:HCON_00106680;Parent=gene:HCON_00106680;Name=HCON_00106680;info=method:InterPro accession:IPR000243 description:Peptidase T1A%2C proteasome beta-subunit %0Amethod:InterPro accession:IPR001353 description:Proteasome%2C subunit alpha/beta %0Amethod:InterPro accession:IPR016050 description:Proteasome beta-type subunit%2C conserved site %0Amethod:InterPro accession:IPR023333 description…
HCON_00070970	528	Yes	Yes	Yes	ID=transcript:HCON_00070970;Parent=gene:HCON_00070970;Name=HCON_00070970;info=method:InterPro accession:IPR010516 description:Sin3 associated polypeptide p18
HCON_00070900	529	Yes	Yes	Yes	ID=transcript:HCON_00070900;Parent=gene:HCON_00070900;Name=HCON_00070900;info=method:InterPro accession:IPR005336 description:Mitochondrial pyruvate carrier
HCON_00080490	530	Yes	Yes	Yes	ID=transcript:HCON_00080490;Parent=gene:HCON_00080490;Name=HCON_00080490;info=method:InterPro accession:IPR019357 description:Short coiled-coil protein
HCON_00007465	531	Yes	Yes	Yes	ID=transcript:HCON_00007465;Parent=gene:HCON_00007465;Name=HCON_00007465;info=method:InterPro accession:IPR000253 description:Forkhead-associated (FHA) domain %0Amethod:InterPro accession:IPR008984 description:SMAD/FHA domain superfamily
HCON_00042810	532	Yes	Yes	Yes	ID=transcript:HCON_00042810.1;Parent=gene:HCON_00042810;Name=HCON_00042810.1;info=method:InterPro accession:IPR001424 description:Superoxide dismutase%2C copper/zinc binding domain %0Amethod:InterPro accession:IPR018152 description:Superoxide dismutase%2C copper/zinc%2C binding site %0Amethod:InterPro accession:IPR024134 description:Superoxide dismutase (Cu/Zn) / superoxide dismutase copper chape…
HCON_00051220	533	Yes	Yes	Yes	ID=transcript:HCON_00051220;Parent=gene:HCON_00051220;Name=HCON_00051220;info=method:InterPro accession:IPR005818 description:Linker histone H1/H5%2C domain H15 %0Amethod:InterPro accession:IPR005819 description:Histone H5 %0Amethod:InterPro accession:IPR036388 description:Winged helix-like DNA-binding domain superfamily %0Amethod:InterPro accession:IPR036390 description:Winged helix DNA-binding …
HCON_00191430	534	Yes	Yes	Yes	ID=transcript:HCON_00191430;Parent=gene:HCON_00191430;Name=HCON_00191430;info=method:InterPro accession:IPR008181 description:Deoxyuridine triphosphate nucleotidohydrolase %0Amethod:InterPro accession:IPR029054 description:dUTPase-like %0Amethod:InterPro accession:IPR033704 description:dUTPase%2C trimeric %0Amethod:InterPro accession:IPR036157 description:dUTPase-like superfamily
HCON_00010880	535	Yes	Yes	Yes	ID=transcript:HCON_00010880;Parent=gene:HCON_00010880;Name=HCON_00010880;info=method:InterPro accession:IPR000836 description:Phosphoribosyltransferase domain %0Amethod:InterPro accession:IPR005764 description:Adenine phosphoribosyl transferase %0Amethod:InterPro accession:IPR029057 description:Phosphoribosyltransferase-like
HCON_00029930	536	Yes	Yes	Yes	ID=transcript:HCON_00029930;Parent=gene:HCON_00029930;Name=HCON_00029930;info=method:InterPro accession:IPR006977 description:Yip1 domain
HCON_00150400	537	Yes	Yes	Yes	ID=transcript:HCON_00150400;Parent=gene:HCON_00150400;Name=HCON_00150400;info=method:InterPro accession:IPR001917 description:Aminotransferase%2C class-II%2C pyridoxal-phosphate binding site %0Amethod:InterPro accession:IPR004839 description:Aminotransferase%2C class I/classII %0Amethod:InterPro accession:IPR015421 description:Pyridoxal phosphate-dependent transferase%2C major domain %0Amethod:In…
HCON_00054790	538	Yes	Yes	Yes	ID=transcript:HCON_00054790;Parent=gene:HCON_00054790;Name=HCON_00054790;info=method:InterPro accession:IPR014810 description:Fcf2 pre-rRNA processing%2C C-terminal %0Amethod:InterPro accession:IPR039883 description:Fcf2/DNTTIP2
HCON_00082430	539	Yes	Yes	Yes	ID=transcript:HCON_00082430;Parent=gene:HCON_00082430;Name=HCON_00082430;info=method:InterPro accession:IPR000873 description:AMP-dependent synthetase/ligase %0Amethod:InterPro accession:IPR011904 description:Acetate-CoA ligase %0Amethod:InterPro accession:IPR020845 description:AMP-binding%2C conserved site %0Amethod:InterPro accession:IPR025110 description:AMP-binding enzyme%2C C-terminal domain…
HCON_00108240	540	Yes	Yes	Yes	ID=transcript:HCON_00108240;Parent=gene:HCON_00108240;Name=HCON_00108240;info=method:InterPro accession:IPR007023 description:Ribosomal biogenesis regulatory protein
HCON_00091500	541	Yes	Yes	Yes	ID=transcript:HCON_00091500;Parent=gene:HCON_00091500;Name=HCON_00091500;info=method:InterPro accession:IPR001841 description:Zinc finger%2C RING-type %0Amethod:InterPro accession:IPR013083 description:Zinc finger%2C RING/FYVE/PHD-type %0Amethod:InterPro accession:IPR017907 description:Zinc finger%2C RING-type%2C conserved site
HCON_00091050	542	Yes	Yes	Yes	ID=transcript:HCON_00091050;Parent=gene:HCON_00091050;Name=HCON_00091050;info=method:InterPro accession:IPR002155 description:Thiolase %0Amethod:InterPro accession:IPR016039 description:Thiolase-like %0Amethod:InterPro accession:IPR020610 description:Thiolase%2C active site %0Amethod:InterPro accession:IPR020613 description:Thiolase%2C conserved site %0Amethod:InterPro accession:IPR020615 descrip…
HCON_00059660	543	Yes	Yes	Yes	ID=transcript:HCON_00059660.1;Parent=gene:HCON_00059660;Name=HCON_00059660.1;info=method:InterPro accession:IPR000048 description:IQ motif%2C EF-hand binding site %0Amethod:InterPro accession:IPR001609 description:Myosin head%2C motor domain %0Amethod:InterPro accession:IPR002928 description:Myosin tail %0Amethod:InterPro accession:IPR004009 description:Myosin%2C N-terminal%2C SH3-like %0Amethod:…
HCON_00005740	544	Yes	Yes	Yes	ID=transcript:HCON_00005740;Parent=gene:HCON_00005740;Name=HCON_00005740;info=method:InterPro accession:IPR019168 description:Nuclear envelope phosphatase-regulatory subunit 1
HCON_00116560	545	Yes	Yes	Yes	ID=transcript:HCON_00116560;Parent=gene:HCON_00116560;Name=HCON_00116560;info=method:InterPro accession:IPR008564 description:Golgi apparatus membrane protein TVP23-like
HCON_00111690	546	Yes	Yes	Yes	ID=transcript:HCON_00111690;Parent=gene:HCON_00111690;Name=HCON_00111690;info=method:InterPro accession:IPR008011 description:Complex 1 LYR protein %0Amethod:InterPro accession:IPR033378 description:Protein BRICK1
HCON_00079500	547	Yes	Yes	Yes	ID=transcript:HCON_00079500.1;Parent=gene:HCON_00079500;Name=HCON_00079500.1;info=method:InterPro accession:IPR006056 description:RidA family %0Amethod:InterPro accession:IPR006175 description:YjgF/YER057c/UK114 family %0Amethod:InterPro accession:IPR019897 description:RidA%2C conserved site %0Amethod:InterPro accession:IPR035959 description:RutC-like superfamily
HCON_00126650	548	Yes	Yes	Yes	ID=transcript:HCON_00126650;Parent=gene:HCON_00126650;Name=HCON_00126650;info=method:InterPro accession:IPR006806 description:NADH dehydrogenase [ubiquinone] 1 alpha subcomplex subunit 5
HCON_00158600	549	Yes	Yes	Yes	ID=transcript:HCON_00158600;Parent=gene:HCON_00158600;Name=HCON_00158600;info=method:InterPro accession:IPR000361 description:FeS cluster biogenesis %0Amethod:InterPro accession:IPR016092 description:FeS cluster insertion protein %0Amethod:InterPro accession:IPR017870 description:FeS cluster insertion%2C C-terminal%2C conserved site %0Amethod:InterPro accession:IPR035903 description:HesB-like dom…
HCON_00121060	550	Yes	Yes	Yes	ID=transcript:HCON_00121060;Parent=gene:HCON_00121060;Name=HCON_00121060;info=method:InterPro accession:IPR005225 description:Small GTP-binding protein domain %0Amethod:InterPro accession:IPR006073 description:GTP binding domain %0Amethod:InterPro accession:IPR010674 description:Nucleolar GTP-binding protein 1%2C Rossman-fold domain %0Amethod:InterPro accession:IPR012973 description:NOG%2C C-term…
HCON_00077170	551	Yes	Yes	Yes	ID=transcript:HCON_00077170;Parent=gene:HCON_00077170;Name=HCON_00077170;info=method:InterPro accession:IPR001752 description:Kinesin motor domain %0Amethod:InterPro accession:IPR019821 description:Kinesin motor domain%2C conserved site %0Amethod:InterPro accession:IPR027417 description:P-loop containing nucleoside triphosphate hydrolase %0Amethod:InterPro accession:IPR027640 description:Kinesin-…
HCON_00046820	552	Yes	Yes	Yes	ID=transcript:HCON_00046820;Parent=gene:HCON_00046820;Name=HCON_00046820;info=method:InterPro accession:IPR002194 description:Chaperonin TCP-1%2C conserved site %0Amethod:InterPro accession:IPR002423 description:Chaperonin Cpn60/TCP-1 family %0Amethod:InterPro accession:IPR012716 description:T-complex protein 1%2C beta subunit %0Amethod:InterPro accession:IPR017998 description:Chaperone tailless …
HCON_00030520	553	Yes	No	No	ID=transcript:HCON_00030520;Parent=gene:HCON_00030520;Name=HCON_00030520;info=method:InterPro accession:IPR005617 description:Groucho/TLE%2C N-terminal Q-rich domain
HCON_00058680	554	Yes	Yes	Yes	ID=transcript:HCON_00058680;Parent=gene:HCON_00058680;Name=HCON_00058680;info=method:InterPro accession:IPR026627 description:NADH dehydrogenase [ubiquinone] 1 beta subcomplex subunit 2
HCON_00021110	555	Yes	Yes	Yes	ID=transcript:HCON_00021110;Parent=gene:HCON_00021110;Name=HCON_00021110;info=method:InterPro accession:IPR000608 description:Ubiquitin-conjugating enzyme E2 %0Amethod:InterPro accession:IPR016135 description:Ubiquitin-conjugating enzyme/RWD-like %0Amethod:InterPro accession:IPR023313 description:Ubiquitin-conjugating enzyme%2C active site
HCON_00087060	556	Yes	Yes	Yes	ID=transcript:HCON_00087060;Parent=gene:HCON_00087060;Name=HCON_00087060;info=method:InterPro accession:IPR000953 description:Chromo/chromo shadow domain %0Amethod:InterPro accession:IPR016197 description:Chromo-like domain superfamily %0Amethod:InterPro accession:IPR017984 description:Chromo domain subgroup %0Amethod:InterPro accession:IPR023779 description:Chromo domain%2C conserved site %0Amet…
HCON_00086820	557	Yes	Yes	Yes	ID=transcript:HCON_00086820.1;Parent=gene:HCON_00086820;Name=HCON_00086820.1;info=method:InterPro accession:IPR012492 description:Protein RED%2C C-terminal %0Amethod:InterPro accession:IPR012916 description:RED-like%2C N-terminal %0Amethod:InterPro accession:IPR039896 description:Protein Red-like
HCON_00114750	558	Yes	Yes	Yes	ID=transcript:HCON_00114750;Parent=gene:HCON_00114750;Name=HCON_00114750;info=method:InterPro accession:IPR009779 description:Translocon-associated protein subunit gamma
HCON_00122830	559	Yes	Yes	Yes	ID=transcript:HCON_00122830;Parent=gene:HCON_00122830;Name=HCON_00122830;info=method:InterPro accession:IPR001163 description:LSM domain%2C eukaryotic/archaea-type %0Amethod:InterPro accession:IPR010920 description:LSM domain superfamily %0Amethod:InterPro accession:IPR034103 description:Sm-like protein Lsm8
HCON_00037020	560	Yes	Yes	Yes	ID=transcript:HCON_00037020;Parent=gene:HCON_00037020;Name=HCON_00037020;info=method:InterPro accession:IPR000555 description:JAB1/MPN/MOV34 metalloenzyme domain %0Amethod:InterPro accession:IPR024969 description:Rpn11/EIF3F%2C C-terminal %0Amethod:InterPro accession:IPR027531 description:Eukaryotic translation initiation factor 3 subunit F %0Amethod:InterPro accession:IPR037518 description:MPN d…
HCON_00074690	561	Yes	Yes	Yes	ID=transcript:HCON_00074690;Parent=gene:HCON_00074690;Name=HCON_00074690;info=method:InterPro accession:IPR007052 description:CS domain %0Amethod:InterPro accession:IPR007699 description:SGS domain %0Amethod:InterPro accession:IPR008978 description:HSP20-like chaperone
HCON_00092870	562	Yes	Yes	Yes	ID=transcript:HCON_00092870.1;Parent=gene:HCON_00092870;Name=HCON_00092870.1;info=method:InterPro accession:IPR000222 description:PPM-type phosphatase%2C divalent cation binding %0Amethod:InterPro accession:IPR001932 description:PPM-type phosphatase domain %0Amethod:InterPro accession:IPR015655 description:Protein phosphatase 2C family %0Amethod:InterPro accession:IPR036457 description:PPM-type p…
HCON_00000020	563	Yes	Yes	Yes	ID=transcript:HCON_00000020;Parent=gene:HCON_00000020;Name=HCON_00000020;info=method:InterPro accession:IPR001683 description:Phox homologous domain %0Amethod:InterPro accession:IPR036871 description:PX domain superfamily
HCON_00074170	564	Yes	Yes	Yes	ID=transcript:HCON_00074170;Parent=gene:HCON_00074170;Name=HCON_00074170;info=method:InterPro accession:IPR021149 description:Oligosaccharyl transferase complex%2C subunit OST3/OST6 %0Amethod:InterPro accession:IPR036249 description:Thioredoxin-like superfamily
HCON_00048810	565	Yes	Yes	Yes	ID=transcript:HCON_00048810.1;Parent=gene:HCON_00048810;Name=HCON_00048810.1;info=method:InterPro accession:IPR000277 description:Cys/Met metabolism%2C pyridoxal phosphate-dependent enzyme %0Amethod:InterPro accession:IPR015421 description:Pyridoxal phosphate-dependent transferase%2C major domain %0Amethod:InterPro accession:IPR015422 description:Pyridoxal phosphate-dependent transferase domain 1…
HCON_00111430	566	Yes	Yes	Yes	ID=transcript:HCON_00111430;Parent=gene:HCON_00111430;Name=HCON_00111430;info=method:InterPro accession:IPR007134 description:Autophagy-related protein 3%2C N-terminal %0Amethod:InterPro accession:IPR007135 description:Autophagy-related protein 3 %0Amethod:InterPro accession:IPR019461 description:Autophagy-related protein 3%2C C-terminal
HCON_00096180	567	Yes	Yes	Yes	ID=transcript:HCON_00096180.1;Parent=gene:HCON_00096180;Name=HCON_00096180.1;info=method:InterPro accession:IPR006628 description:Purine-rich element binding protein family
HCON_00110040	568	Yes	Yes	Yes	ID=transcript:HCON_00110040;Parent=gene:HCON_00110040;Name=HCON_00110040;info=method:InterPro accession:IPR002023 description:NADH-quinone oxidoreductase subunit E-like %0Amethod:InterPro accession:IPR036249 description:Thioredoxin-like superfamily %0Amethod:InterPro accession:IPR041921 description:NADH-quinone oxidoreductase subunit E%2C N-terminal %0Amethod:InterPro accession:IPR042128 descript…
HCON_00005705	569	Yes	No	No	ID=transcript:HCON_00005705;Parent=gene:HCON_00005705;Name=HCON_00005705;info=method:InterPro accession:IPR034884 description:Mitochondrial cytochrome c oxidase subunit VIc/VIIs %0Amethod:InterPro accession:IPR037169 description:Mitochondrial cytochrome c oxidase subunit VIc/VIIs superfamily
HCON_00151060	570	Yes	Yes	Yes	ID=transcript:HCON_00151060;Parent=gene:HCON_00151060;Name=HCON_00151060;info=method:InterPro accession:IPR019009 description:Signal recognition particle receptor%2C beta subunit %0Amethod:InterPro accession:IPR027417 description:P-loop containing nucleoside triphosphate hydrolase
HCON_00096070	571	Yes	Yes	Yes	ID=transcript:HCON_00096070;Parent=gene:HCON_00096070;Name=HCON_00096070;info=method:InterPro accession:IPR007504 description:H/ACA ribonucleoprotein complex%2C subunit Gar1/Naf1 %0Amethod:InterPro accession:IPR009000 description:Translation protein%2C beta-barrel domain superfamily %0Amethod:InterPro accession:IPR021154 description:H/ACA ribonucleoprotein complex%2C subunit Gar1 %0Amethod:InterP…
HCON_00123630	572	Yes	Yes	Yes	ID=transcript:HCON_00123630;Parent=gene:HCON_00123630;Name=HCON_00123630;info=method:InterPro accession:IPR003698 description:Lipoyl synthase %0Amethod:InterPro accession:IPR006638 description:Elp3/MiaB/NifB %0Amethod:InterPro accession:IPR007197 description:Radical SAM %0Amethod:InterPro accession:IPR013785 description:Aldolase-type TIM barrel %0Amethod:InterPro accession:IPR031691 description:L…
HCON_00008320	573	Yes	Yes	Yes	ID=transcript:HCON_00008320;Parent=gene:HCON_00008320;Name=HCON_00008320;info=method:InterPro accession:IPR001564 description:Nucleoside diphosphate kinase %0Amethod:InterPro accession:IPR034907 description:Nucleoside diphosphate kinase-like domain %0Amethod:InterPro accession:IPR036850 description:Nucleoside diphosphate kinase-like domain superfamily
HCON_00059810	574	Yes	Yes	Yes	ID=transcript:HCON_00059810;Parent=gene:HCON_00059810;Name=HCON_00059810;info=method:InterPro accession:IPR019344 description:Mitochondrial F1-F0 ATP synthase subunit F%2C predicted
HCON_00096430	575	Yes	Yes	Yes	ID=transcript:HCON_00096430;Parent=gene:HCON_00096430;Name=HCON_00096430;info=method:InterPro accession:IPR007872 description:Zinc finger%2C DPH-type %0Amethod:InterPro accession:IPR036671 description:DPH Zinc finger superfamily
HCON_00088900	576	Yes	Yes	Yes	ID=transcript:HCON_00088900;Parent=gene:HCON_00088900;Name=HCON_00088900;info=method:InterPro accession:IPR014722 description:Ribosomal protein L2%2C domain 2 %0Amethod:InterPro accession:IPR019447 description:DNA/RNA-binding protein Kin17%2C conserved domain %0Amethod:InterPro accession:IPR036236 description:Zinc finger C2H2 superfamily %0Amethod:InterPro accession:IPR037321 description:KIN17-li…
HCON_00101500	577	Yes	Yes	Yes	ID=transcript:HCON_00101500;Parent=gene:HCON_00101500;Name=HCON_00101500;info=method:InterPro accession:IPR000719 description:Protein kinase domain %0Amethod:InterPro accession:IPR008271 description:Serine/threonine-protein kinase%2C active site %0Amethod:InterPro accession:IPR011009 description:Protein kinase-like domain superfamily %0Amethod:InterPro accession:IPR017441 description:Protein kina…
HCON_00073070	578	Yes	Yes	Yes	ID=transcript:HCON_00073070;Parent=gene:HCON_00073070;Name=HCON_00073070;info=method:InterPro accession:IPR002140 description:Ribosome maturation protein Sdo1/SBDS %0Amethod:InterPro accession:IPR018023 description:Ribosome maturation protein SBDS%2C conserved site %0Amethod:InterPro accession:IPR018978 description:Ribosome maturation protein SBDS%2C C-terminal %0Amethod:InterPro accession:IPR019…
HCON_00129040	579	Yes	Yes	Yes	ID=transcript:HCON_00129040;Parent=gene:HCON_00129040;Name=HCON_00129040;info=method:InterPro accession:IPR000504 description:RNA recognition motif domain %0Amethod:InterPro accession:IPR003954 description:RNA recognition motif domain%2C eukaryote %0Amethod:InterPro accession:IPR012677 description:Nucleotide-binding alpha-beta plait domain superfamily %0Amethod:InterPro accession:IPR025742 descri…
HCON_00060840	580	Yes	Yes	Yes	ID=transcript:HCON_00060840;Parent=gene:HCON_00060840;Name=HCON_00060840;info=method:InterPro accession:IPR000297 description:Peptidyl-prolyl cis-trans isomerase%2C PpiC-type %0Amethod:InterPro accession:IPR001202 description:WW domain %0Amethod:InterPro accession:IPR036020 description:WW domain superfamily
HCON_00165090	581	Yes	No	No	ID=transcript:HCON_00165090.1;Parent=gene:HCON_00165090;Name=HCON_00165090.1;info=method:InterPro accession:IPR007237 description:CD20-like family %0Amethod:InterPro accession:IPR030417 description:Membrane-spanning 4-domains subfamily A
HCON_00084760	582	Yes	Yes	Yes	ID=transcript:HCON_00084760;Parent=gene:HCON_00084760;Name=HCON_00084760;info=method:InterPro accession:IPR004095 description:TGS %0Amethod:InterPro accession:IPR005225 description:Small GTP-binding protein domain %0Amethod:InterPro accession:IPR006073 description:GTP binding domain %0Amethod:InterPro accession:IPR006074 description:GTP1/OBG%2C conserved site %0Amethod:InterPro accession:IPR01267…
HCON_00131120	583	Yes	Yes	Yes	ID=transcript:HCON_00131120.1;Parent=gene:HCON_00131120;Name=HCON_00131120.1;info=method:InterPro accession:IPR000571 description:Zinc finger%2C CCCH-type %0Amethod:InterPro accession:IPR001878 description:Zinc finger%2C CCHC-type %0Amethod:InterPro accession:IPR036855 description:Zinc finger%2C CCCH-type superfamily %0Amethod:InterPro accession:IPR036875 description:Zinc finger%2C CCHC-type supe…
HCON_00129930	584	Yes	Yes	Yes	ID=transcript:HCON_00129930;Parent=gene:HCON_00129930;Name=HCON_00129930;info=method:InterPro accession:IPR013169 description:mRNA splicing factor%2C Cwf18
HCON_00111420	585	Yes	Yes	Yes	ID=transcript:HCON_00111420;Parent=gene:HCON_00111420;Name=HCON_00111420;info=method:InterPro accession:IPR002130 description:Cyclophilin-type peptidyl-prolyl cis-trans isomerase domain %0Amethod:InterPro accession:IPR020892 description:Cyclophilin-type peptidyl-prolyl cis-trans isomerase%2C conserved site %0Amethod:InterPro accession:IPR024936 description:Cyclophilin-type peptidyl-prolyl cis-tra…
HCON_00041070	586	Yes	Yes	Yes	ID=transcript:HCON_00041070;Parent=gene:HCON_00041070;Name=HCON_00041070;info=method:InterPro accession:IPR002194 description:Chaperonin TCP-1%2C conserved site %0Amethod:InterPro accession:IPR002423 description:Chaperonin Cpn60/TCP-1 family %0Amethod:InterPro accession:IPR012717 description:T-complex protein 1%2C delta subunit %0Amethod:InterPro accession:IPR017998 description:Chaperone tailless…
HCON_00068190	587	Yes	Yes	Yes	ID=transcript:HCON_00068190.1;Parent=gene:HCON_00068190;Name=HCON_00068190.1;info=method:InterPro accession:IPR000719 description:Protein kinase domain %0Amethod:InterPro accession:IPR008271 description:Serine/threonine-protein kinase%2C active site %0Amethod:InterPro accession:IPR011009 description:Protein kinase-like domain superfamily %0Amethod:InterPro accession:IPR017441 description:Protein …
HCON_00130630	588	Yes	Yes	Yes	ID=transcript:HCON_00130630;Parent=gene:HCON_00130630;Name=HCON_00130630;info=method:InterPro accession:IPR000608 description:Ubiquitin-conjugating enzyme E2 %0Amethod:InterPro accession:IPR016135 description:Ubiquitin-conjugating enzyme/RWD-like %0Amethod:InterPro accession:IPR023313 description:Ubiquitin-conjugating enzyme%2C active site
HCON_00122440	589	Yes	Yes	Yes	ID=transcript:HCON_00122440;Parent=gene:HCON_00122440;Name=HCON_00122440;info=method:InterPro accession:IPR002171 description:Ribosomal protein L2 %0Amethod:InterPro accession:IPR008991 description:Translation protein SH3-like domain superfamily %0Amethod:InterPro accession:IPR012340 description:Nucleic acid-binding%2C OB-fold %0Amethod:InterPro accession:IPR014722 description:Ribosomal protein L…
HCON_00102650	590	Yes	Yes	Yes	ID=transcript:HCON_00102650;Parent=gene:HCON_00102650;Name=HCON_00102650;info=method:InterPro accession:IPR001965 description:Zinc finger%2C PHD-type %0Amethod:InterPro accession:IPR011011 description:Zinc finger%2C FYVE/PHD-type %0Amethod:InterPro accession:IPR013083 description:Zinc finger%2C RING/FYVE/PHD-type %0Amethod:InterPro accession:IPR019786 description:Zinc finger%2C PHD-type%2C conser…
HCON_00080700	591	Yes	Yes	Yes	ID=transcript:HCON_00080700;Parent=gene:HCON_00080700;Name=HCON_00080700;info=method:InterPro accession:IPR019404 description:Mediator complex%2C subunit Med11
HCON_00082990	592	Yes	Yes	Yes	ID=transcript:HCON_00082990.1;Parent=gene:HCON_00082990;Name=HCON_00082990.1;info=method:InterPro accession:IPR003439 description:ABC transporter-like %0Amethod:InterPro accession:IPR003593 description:AAA+ ATPase domain %0Amethod:InterPro accession:IPR017871 description:ABC transporter%2C conserved site %0Amethod:InterPro accession:IPR027417 description:P-loop containing nucleoside triphosphate …
HCON_00038170	593	Yes	No	No	ID=transcript:HCON_00038170;Parent=gene:HCON_00038170;Name=HCON_00038170;info=method:InterPro accession:IPR003617 description:Transcription elongation factor%2C TFIIS/CRSP70%2C N-terminal%2C sub-type %0Amethod:InterPro accession:IPR017923 description:Transcription factor IIS%2C N-terminal %0Amethod:InterPro accession:IPR035441 description:TFIIS/LEDGF domain superfamily
HCON_00174390	594	Yes	No	No	ID=transcript:HCON_00174390;Parent=gene:HCON_00174390;Name=HCON_00174390
HCON_00065510	595	Yes	No	No	ID=transcript:HCON_00065510.1;Parent=gene:HCON_00065510;Name=HCON_00065510.1;info=method:InterPro accession:IPR006671 description:Cyclin%2C N-terminal %0Amethod:InterPro accession:IPR013763 description:Cyclin-like %0Amethod:InterPro accession:IPR036915 description:Cyclin-like superfamily %0Amethod:InterPro accession:IPR039361 description:Cyclin
HCON_00002850	596	Yes	Yes	Yes	ID=transcript:HCON_00002850;Parent=gene:HCON_00002850;Name=HCON_00002850;info=method:InterPro accession:IPR022043 description:Chromatin assembly factor 1 subunit A
HCON_00031010	597	Yes	Yes	Yes	ID=transcript:HCON_00031010;Parent=gene:HCON_00031010;Name=HCON_00031010;info=method:InterPro accession:IPR000169 description:Cysteine peptidase%2C cysteine active site %0Amethod:InterPro accession:IPR000668 description:Peptidase C1A%2C papain C-terminal %0Amethod:InterPro accession:IPR013201 description:Cathepsin propeptide inhibitor domain (I29) %0Amethod:InterPro accession:IPR025660 descriptio…
HCON_00130100	598	Yes	Yes	Yes	ID=transcript:HCON_00130100;Parent=gene:HCON_00130100;Name=HCON_00130100;info=method:InterPro accession:IPR002777 description:Prefoldin beta-like %0Amethod:InterPro accession:IPR009053 description:Prefoldin %0Amethod:InterPro accession:IPR016661 description:Prefoldin%2C subunit 4
HCON_00003590	599	Yes	Yes	Yes	ID=transcript:HCON_00003590;Parent=gene:HCON_00003590;Name=HCON_00003590;info=method:InterPro accession:IPR004205 description:Cytochrome b-c1 complex subunit 8 %0Amethod:InterPro accession:IPR036642 description:Cytochrome b-c1 complex subunit 8 superfamily
HCON_00163120	600	Yes	No	No	ID=transcript:HCON_00163120;Parent=gene:HCON_00163120;Name=HCON_00163120;info=method:InterPro accession:IPR008689 description:ATP synthase%2C F0 complex%2C subunit D%2C mitochondrial %0Amethod:InterPro accession:IPR036228 description:ATP synthase%2C F0 complex%2C subunit D superfamily%2C mitochondrial
HCON_00128000	601	Yes	No	No	ID=transcript:HCON_00128000;Parent=gene:HCON_00128000;Name=HCON_00128000
HCON_00056710	602	Yes	Yes	Yes	ID=transcript:HCON_00056710;Parent=gene:HCON_00056710;Name=HCON_00056710;info=method:InterPro accession:IPR000504 description:RNA recognition motif domain %0Amethod:InterPro accession:IPR012677 description:Nucleotide-binding alpha-beta plait domain superfamily %0Amethod:InterPro accession:IPR034893 description:Serine/arginine-rich splicing factor 2-like %0Amethod:InterPro accession:IPR035979 desc…
HCON_00114320	603	Yes	Yes	Yes	ID=transcript:HCON_00114320;Parent=gene:HCON_00114320;Name=HCON_00114320;info=method:InterPro accession:IPR009069 description:Cysteine alpha-hairpin motif superfamily %0Amethod:InterPro accession:IPR010625 description:CHCH %0Amethod:InterPro accession:IPR033620 description:Coiled-coil-helix-coiled-coil-helix domain-containing protein 1
HCON_00045360	604	Yes	No	No	ID=transcript:HCON_00045360;Parent=gene:HCON_00045360;Name=HCON_00045360
HCON_00066220	605	Yes	Yes	Yes	ID=transcript:HCON_00066220;Parent=gene:HCON_00066220;Name=HCON_00066220;info=method:InterPro accession:IPR005345 description:PHF5-like
HCON_00049425	606	Yes	Yes	Yes	ID=transcript:HCON_00049425;Parent=gene:HCON_00049425;Name=HCON_00049425;info=method:InterPro accession:IPR007783 description:Eukaryotic translation initiation factor 3 subunit D
HCON_00148880	607	Yes	Yes	Yes	ID=transcript:HCON_00148880;Parent=gene:HCON_00148880;Name=HCON_00148880;info=method:InterPro accession:IPR001680 description:WD40 repeat %0Amethod:InterPro accession:IPR015943 description:WD40/YVTN repeat-like-containing domain superfamily %0Amethod:InterPro accession:IPR017986 description:WD40-repeat-containing domain %0Amethod:InterPro accession:IPR019775 description:WD40 repeat%2C conserved s…
HCON_00098150	608	Yes	Yes	Yes	ID=transcript:HCON_00098150;Parent=gene:HCON_00098150;Name=HCON_00098150;info=method:InterPro accession:IPR000467 description:G-patch domain %0Amethod:InterPro accession:IPR005824 description:KOW %0Amethod:InterPro accession:IPR026822 description:Spp2/MOS2%2C G-patch domain %0Amethod:InterPro accession:IPR041994 description:G-patch domain and KOW motifs-containing protein%2C KOW 2
HCON_00070660	609	Yes	Yes	Yes	ID=transcript:HCON_00070660;Parent=gene:HCON_00070660;Name=HCON_00070660;info=method:InterPro accession:IPR009545 description:Tight junction protein%2C claudin-like %0Amethod:InterPro accession:IPR019181 description:Anticodon-binding domain %0Amethod:InterPro accession:IPR039683 description:Protein Lsm12-like
HCON_00004410	610	Yes	Yes	Yes	ID=transcript:HCON_00004410;Parent=gene:HCON_00004410;Name=HCON_00004410;info=method:InterPro accession:IPR003140 description:Phospholipase/carboxylesterase/thioesterase %0Amethod:InterPro accession:IPR029058 description:Alpha/Beta hydrolase fold
HCON_00023940	611	Yes	Yes	Yes	ID=transcript:HCON_00023940;Parent=gene:HCON_00023940;Name=HCON_00023940;info=method:InterPro accession:IPR007513 description:Uncharacterised protein family SERF%2C N-terminal %0Amethod:InterPro accession:IPR040211 description:Small EDRK-rich factor 1/2
HCON_00079880	612	Yes	Yes	Yes	ID=transcript:HCON_00079880;Parent=gene:HCON_00079880;Name=HCON_00079880;info=method:InterPro accession:IPR016300 description:Arsenical pump ATPase%2C ArsA/GET3 %0Amethod:InterPro accession:IPR025723 description:Anion-transporting ATPase-like domain %0Amethod:InterPro accession:IPR027417 description:P-loop containing nucleoside triphosphate hydrolase %0Amethod:InterPro accession:IPR027542 descrip…
HCON_00132420	613	Yes	Yes	Yes	ID=transcript:HCON_00132420;Parent=gene:HCON_00132420;Name=HCON_00132420;info=method:InterPro accession:IPR000011 description:Ubiquitin/SUMO-activating enzyme E1 %0Amethod:InterPro accession:IPR000594 description:THIF-type NAD/FAD binding fold %0Amethod:InterPro accession:IPR035985 description:Ubiquitin-activating enzyme
HCON_00071600	614	Yes	Yes	Yes	ID=transcript:HCON_00071600;Parent=gene:HCON_00071600;Name=HCON_00071600;info=method:InterPro accession:IPR003231 description:Acyl carrier protein (ACP) %0Amethod:InterPro accession:IPR009081 description:Phosphopantetheine binding ACP domain %0Amethod:InterPro accession:IPR036736 description:ACP-like superfamily
HCON_00030000	615	Yes	Yes	Yes	ID=transcript:HCON_00030000;Parent=gene:HCON_00030000;Name=HCON_00030000;info=method:InterPro accession:IPR000253 description:Forkhead-associated (FHA) domain %0Amethod:InterPro accession:IPR008984 description:SMAD/FHA domain superfamily
HCON_00072750	616	Yes	Yes	Yes	ID=transcript:HCON_00072750;Parent=gene:HCON_00072750;Name=HCON_00072750;info=method:InterPro accession:IPR007648 description:Mitochondrial ATPase inhibitor
HCON_00114270	617	Yes	Yes	Yes	ID=transcript:HCON_00114270;Parent=gene:HCON_00114270;Name=HCON_00114270;info=method:InterPro accession:IPR000340 description:Dual specificity phosphatase%2C catalytic domain %0Amethod:InterPro accession:IPR000387 description:Tyrosine specific protein phosphatases domain %0Amethod:InterPro accession:IPR008343 description:Mitogen-activated protein (MAP) kinase phosphatase %0Amethod:InterPro access…
HCON_00009650	618	Yes	Yes	Yes	ID=transcript:HCON_00009650;Parent=gene:HCON_00009650;Name=HCON_00009650;info=method:InterPro accession:IPR004226 description:Tubulin binding cofactor A %0Amethod:InterPro accession:IPR036126 description:Tubulin binding cofactor A superfamily
HCON_00133980	619	Yes	Yes	Yes	ID=transcript:HCON_00133980;Parent=gene:HCON_00133980;Name=HCON_00133980;info=method:InterPro accession:IPR002937 description:Amine oxidase %0Amethod:InterPro accession:IPR036188 description:FAD/NAD(P)-binding domain superfamily
HCON_00122750	620	Yes	Yes	Yes	ID=transcript:HCON_00122750;Parent=gene:HCON_00122750;Name=HCON_00122750;info=method:InterPro accession:IPR001202 description:WW domain %0Amethod:InterPro accession:IPR036020 description:WW domain superfamily
HCON_00051170	621	Yes	Yes	Yes	ID=transcript:HCON_00051170;Parent=gene:HCON_00051170;Name=HCON_00051170;info=method:InterPro accession:IPR000719 description:Protein kinase domain %0Amethod:InterPro accession:IPR008271 description:Serine/threonine-protein kinase%2C active site %0Amethod:InterPro accession:IPR011009 description:Protein kinase-like domain superfamily
HCON_00104930	622	Yes	No	Yes	ID=transcript:HCON_00104930.1;Parent=gene:HCON_00104930;Name=HCON_00104930.1;info=method:InterPro accession:IPR013926 description:CGI121/TPRKB %0Amethod:InterPro accession:IPR036504 description:CGI121/TPRKB superfamily
HCON_00133910	623	Yes	Yes	Yes	ID=transcript:HCON_00133910;Parent=gene:HCON_00133910;Name=HCON_00133910;info=method:InterPro accession:IPR000182 description:GNAT domain %0Amethod:InterPro accession:IPR016181 description:Acyl-CoA N-acyltransferase
HCON_00099920	624	Yes	Yes	Yes	ID=transcript:HCON_00099920;Parent=gene:HCON_00099920;Name=HCON_00099920;info=method:InterPro accession:IPR001012 description:UBX domain %0Amethod:InterPro accession:IPR012989 description:SEP domain %0Amethod:InterPro accession:IPR029071 description:Ubiquitin-like domain superfamily %0Amethod:InterPro accession:IPR036241 description:NSFL1 cofactor p47%2C SEP domain superfamily
HCON_00056600	625	Yes	Yes	Yes	ID=transcript:HCON_00056600;Parent=gene:HCON_00056600;Name=HCON_00056600;info=method:InterPro accession:IPR004045 description:Glutathione S-transferase%2C N-terminal %0Amethod:InterPro accession:IPR004046 description:Glutathione S-transferase%2C C-terminal %0Amethod:InterPro accession:IPR010987 description:Glutathione S-transferase%2C C-terminal-like %0Amethod:InterPro accession:IPR036249 descrip…
HCON_00034420	626	Yes	Yes	Yes	ID=transcript:HCON_00034420;Parent=gene:HCON_00034420;Name=HCON_00034420;info=method:InterPro accession:IPR006818 description:Histone chaperone ASF1-like %0Amethod:InterPro accession:IPR017282 description:Histone deposition protein Asf1 %0Amethod:InterPro accession:IPR036747 description:Histone chaperone ASF1-like superfamily
HCON_00060540	627	Yes	No	Yes	ID=transcript:HCON_00060540;Parent=gene:HCON_00060540;Name=HCON_00060540;info=method:InterPro accession:IPR000608 description:Ubiquitin-conjugating enzyme E2 %0Amethod:InterPro accession:IPR016135 description:Ubiquitin-conjugating enzyme/RWD-like
HCON_00093810	628	Yes	Yes	Yes	ID=transcript:HCON_00093810;Parent=gene:HCON_00093810;Name=HCON_00093810;info=method:InterPro accession:IPR006939 description:SNF5/SMARCB1/INI1 %0Amethod:InterPro accession:IPR017393 description:Chromatin-remodeling complex component Sfh1/SNF5
HCON_00120970	629	Yes	Yes	Yes	ID=transcript:HCON_00120970;Parent=gene:HCON_00120970;Name=HCON_00120970;info=method:InterPro accession:IPR005301 description:MOB kinase activator family %0Amethod:InterPro accession:IPR036703 description:MOB kinase activator superfamily
HCON_00091420	630	Yes	Yes	Yes	ID=transcript:HCON_00091420.1;Parent=gene:HCON_00091420;Name=HCON_00091420.1;info=method:InterPro accession:IPR000719 description:Protein kinase domain %0Amethod:InterPro accession:IPR008271 description:Serine/threonine-protein kinase%2C active site %0Amethod:InterPro accession:IPR011009 description:Protein kinase-like domain superfamily %0Amethod:InterPro accession:IPR017441 description:Protein …
HCON_00005000	631	Yes	No	No	ID=transcript:HCON_00005000;Parent=gene:HCON_00005000;Name=HCON_00005000;info=method:InterPro accession:IPR002993 description:Ornithine decarboxylase antizyme %0Amethod:InterPro accession:IPR016181 description:Acyl-CoA N-acyltransferase %0Amethod:InterPro accession:IPR038581 description:Ornithine decarboxylase antizyme superfamily
HCON_00064290	632	Yes	Yes	Yes	ID=transcript:HCON_00064290;Parent=gene:HCON_00064290;Name=HCON_00064290;info=method:InterPro accession:IPR006828 description:Association with the SNF1 complex (ASC) domain %0Amethod:InterPro accession:IPR013783 description:Immunoglobulin-like fold %0Amethod:InterPro accession:IPR014756 description:Immunoglobulin E-set %0Amethod:InterPro accession:IPR032640 description:AMP-activated protein kinas…
HCON_00131130	633	Yes	Yes	Yes	ID=transcript:HCON_00131130;Parent=gene:HCON_00131130;Name=HCON_00131130;info=method:InterPro accession:IPR001841 description:Zinc finger%2C RING-type %0Amethod:InterPro accession:IPR013083 description:Zinc finger%2C RING/FYVE/PHD-type %0Amethod:InterPro accession:IPR017907 description:Zinc finger%2C RING-type%2C conserved site
HCON_00013870	634	Yes	Yes	Yes	ID=transcript:HCON_00013870;Parent=gene:HCON_00013870;Name=HCON_00013870;info=method:InterPro accession:IPR003737 description:N-acetylglucosaminyl phosphatidylinositol deacetylase-related %0Amethod:InterPro accession:IPR024078 description:Putative deacetylase LmbE-like domain superfamily %0Amethod:InterPro accession:IPR039516 description:N-acetylglucosaminyl-phosphatidylinositol de-N-acetylase
HCON_00060940	635	Yes	Yes	Yes	ID=transcript:HCON_00060940.1;Parent=gene:HCON_00060940;Name=HCON_00060940.1;info=method:InterPro accession:IPR002999 description:Tudor domain %0Amethod:InterPro accession:IPR016071 description:Staphylococcal nuclease (SNase-like)%2C OB-fold %0Amethod:InterPro accession:IPR016685 description:RNA-induced silencing complex%2C nuclease component Tudor-SN %0Amethod:InterPro accession:IPR035437 descri…
HCON_00105170	636	Yes	Yes	Yes	ID=transcript:HCON_00105170;Parent=gene:HCON_00105170;Name=HCON_00105170
HCON_00115190	637	Yes	Yes	Yes	ID=transcript:HCON_00115190;Parent=gene:HCON_00115190;Name=HCON_00115190;info=method:InterPro accession:IPR005100 description:NGN domain %0Amethod:InterPro accession:IPR005824 description:KOW %0Amethod:InterPro accession:IPR006645 description:NusG%2C N-terminal %0Amethod:InterPro accession:IPR008991 description:Translation protein SH3-like domain superfamily %0Amethod:InterPro accession:IPR014722…
HCON_00055230	638	Yes	Yes	Yes	ID=transcript:HCON_00055230;Parent=gene:HCON_00055230;Name=HCON_00055230;info=method:InterPro accession:IPR002130 description:Cyclophilin-type peptidyl-prolyl cis-trans isomerase domain %0Amethod:InterPro accession:IPR020892 description:Cyclophilin-type peptidyl-prolyl cis-trans isomerase%2C conserved site %0Amethod:InterPro accession:IPR024936 description:Cyclophilin-type peptidyl-prolyl cis-tra…
HCON_00131890	639	Yes	Yes	Yes	ID=transcript:HCON_00131890;Parent=gene:HCON_00131890;Name=HCON_00131890;info=method:InterPro accession:IPR002347 description:Short-chain dehydrogenase/reductase SDR %0Amethod:InterPro accession:IPR036291 description:NAD(P)-binding domain superfamily
HCON_00040700	640	Yes	Yes	Yes	ID=transcript:HCON_00040700;Parent=gene:HCON_00040700;Name=HCON_00040700;info=method:InterPro accession:IPR004686 description:Tricarboxylate/iron carrier
HCON_00065830	641	Yes	Yes	Yes	ID=transcript:HCON_00065830;Parent=gene:HCON_00065830;Name=HCON_00065830;info=method:InterPro accession:IPR000182 description:GNAT domain %0Amethod:InterPro accession:IPR013523 description:Histone acetyltransferase HAT1%2C C-terminal %0Amethod:InterPro accession:IPR016181 description:Acyl-CoA N-acyltransferase %0Amethod:InterPro accession:IPR017380 description:Histone acetyltransferase type B%2C …
HCON_00002220	642	Yes	Yes	Yes	ID=transcript:HCON_00002220;Parent=gene:HCON_00002220;Name=HCON_00002220;info=method:InterPro accession:IPR000781 description:Enhancer of rudimentary %0Amethod:InterPro accession:IPR035912 description:Enhancer of rudimentary superfamily
HCON_00133995	643	Yes	Yes	Yes	ID=transcript:HCON_00133995;Parent=gene:HCON_00133995;Name=HCON_00133995;info=method:InterPro accession:IPR002048 description:EF-hand domain %0Amethod:InterPro accession:IPR011685 description:LETM1-like %0Amethod:InterPro accession:IPR033122 description:Letm1 ribosome-binding domain
HCON_00166245	644	Yes	Yes	Yes	ID=transcript:HCON_00166245;Parent=gene:HCON_00166245;Name=HCON_00166245;info=method:InterPro accession:IPR004122 description:Barrier- to-autointegration factor%2C BAF %0Amethod:InterPro accession:IPR036617 description:Barrier-to-autointegration factor%2C BAF superfamily
HCON_00148900	645	Yes	Yes	Yes	ID=transcript:HCON_00148900;Parent=gene:HCON_00148900;Name=HCON_00148900;info=method:InterPro accession:IPR005679 description:Ribosomal protein S12%2C bacterial-type %0Amethod:InterPro accession:IPR006032 description:Ribosomal protein S12/S23 %0Amethod:InterPro accession:IPR012340 description:Nucleic acid-binding%2C OB-fold
HCON_00149110	646	Yes	Yes	Yes	ID=transcript:HCON_00149110;Parent=gene:HCON_00149110;Name=HCON_00149110;info=method:InterPro accession:IPR006671 description:Cyclin%2C N-terminal %0Amethod:InterPro accession:IPR013763 description:Cyclin-like %0Amethod:InterPro accession:IPR036915 description:Cyclin-like superfamily
HCON_00078130	647	Yes	Yes	Yes	ID=transcript:HCON_00078130;Parent=gene:HCON_00078130;Name=HCON_00078130;info=method:InterPro accession:IPR000555 description:JAB1/MPN/MOV34 metalloenzyme domain %0Amethod:InterPro accession:IPR012337 description:Ribonuclease H-like superfamily %0Amethod:InterPro accession:IPR012591 description:PRO8NT domain %0Amethod:InterPro accession:IPR012592 description:PROCN domain %0Amethod:InterPro access…
HCON_00059900	648	Yes	Yes	Yes	ID=transcript:HCON_00059900;Parent=gene:HCON_00059900;Name=HCON_00059900;info=method:InterPro accession:IPR002194 description:Chaperonin TCP-1%2C conserved site %0Amethod:InterPro accession:IPR002423 description:Chaperonin Cpn60/TCP-1 family %0Amethod:InterPro accession:IPR012715 description:T-complex protein 1%2C alpha subunit %0Amethod:InterPro accession:IPR017998 description:Chaperone tailless…
HCON_00076630	649	Yes	Yes	Yes	ID=transcript:HCON_00076630;Parent=gene:HCON_00076630;Name=HCON_00076630;info=method:InterPro accession:IPR001680 description:WD40 repeat %0Amethod:InterPro accession:IPR015943 description:WD40/YVTN repeat-like-containing domain superfamily %0Amethod:InterPro accession:IPR017986 description:WD40-repeat-containing domain %0Amethod:InterPro accession:IPR019775 description:WD40 repeat%2C conserved s…
HCON_00068410	650	Yes	Yes	Yes	ID=transcript:HCON_00068410;Parent=gene:HCON_00068410;Name=HCON_00068410;info=method:InterPro accession:IPR000980 description:SH2 domain %0Amethod:InterPro accession:IPR003029 description:S1 domain %0Amethod:InterPro accession:IPR006641 description:YqgF/RNase H-like domain %0Amethod:InterPro accession:IPR010994 description:RuvA domain 2-like %0Amethod:InterPro accession:IPR012337 description:Ribo…
HCON_00074790	651	Yes	Yes	No	ID=transcript:HCON_00074790;Parent=gene:HCON_00074790;Name=HCON_00074790;info=method:InterPro accession:IPR002877 description:Ribosomal RNA methyltransferase FtsJ domain %0Amethod:InterPro accession:IPR015507 description:Ribosomal RNA large subunit methyltransferase E %0Amethod:InterPro accession:IPR029063 description:S-adenosyl-L-methionine-dependent methyltransferase %0Amethod:InterPro accessio…
HCON_00068320	652	Yes	Yes	Yes	ID=transcript:HCON_00068320;Parent=gene:HCON_00068320;Name=HCON_00068320;info=method:InterPro accession:IPR000555 description:JAB1/MPN/MOV34 metalloenzyme domain %0Amethod:InterPro accession:IPR024969 description:Rpn11/EIF3F%2C C-terminal %0Amethod:InterPro accession:IPR035299 description:26S Proteasome non-ATPase regulatory subunit 14 %0Amethod:InterPro accession:IPR037518 description:MPN domain
HCON_00020340	653	Yes	No	Yes	ID=transcript:HCON_00020340;Parent=gene:HCON_00020340;Name=HCON_00020340;info=method:InterPro accession:IPR003887 description:LEM domain %0Amethod:InterPro accession:IPR011015 description:LEM/LEM-like domain superfamily
HCON_00135810	654	Yes	Yes	Yes	ID=transcript:HCON_00135810;Parent=gene:HCON_00135810;Name=HCON_00135810;info=method:InterPro accession:IPR003593 description:AAA+ ATPase domain %0Amethod:InterPro accession:IPR003959 description:ATPase%2C AAA-type%2C core %0Amethod:InterPro accession:IPR008921 description:DNA polymerase III%2C clamp loader complex%2C gamma/delta/delta subunit%2C C-terminal %0Amethod:InterPro accession:IPR012178 …
HCON_00032880	655	Yes	Yes	Yes	ID=transcript:HCON_00032880;Parent=gene:HCON_00032880;Name=HCON_00032880;info=method:InterPro accession:IPR000719 description:Protein kinase domain %0Amethod:InterPro accession:IPR006222 description:Aminomethyltransferase%2C folate-binding domain %0Amethod:InterPro accession:IPR008271 description:Serine/threonine-protein kinase%2C active site %0Amethod:InterPro accession:IPR011009 description:Pro…
HCON_00012090	656	Yes	Yes	Yes	ID=transcript:HCON_00012090;Parent=gene:HCON_00012090;Name=HCON_00012090;info=method:InterPro accession:IPR000582 description:Acyl-CoA-binding protein%2C ACBP %0Amethod:InterPro accession:IPR014352 description:FERM/acyl-CoA-binding protein superfamily %0Amethod:InterPro accession:IPR022408 description:Acyl-CoA-binding protein%2C ACBP%2C conserved site %0Amethod:InterPro accession:IPR035984 descri…
HCON_00147610	657	Yes	Yes	Yes	ID=transcript:HCON_00147610;Parent=gene:HCON_00147610;Name=HCON_00147610;info=method:InterPro accession:IPR006568 description:PSP%2C proline-rich %0Amethod:InterPro accession:IPR007180 description:Domain of unknown function DUF382
HCON_00104070	658	Yes	Yes	Yes	ID=transcript:HCON_00104070;Parent=gene:HCON_00104070;Name=HCON_00104070;info=method:InterPro accession:IPR007676 description:Ribophorin I
HCON_00062700	659	Yes	Yes	Yes	ID=transcript:HCON_00062700;Parent=gene:HCON_00062700;Name=HCON_00062700;info=method:InterPro accession:IPR000722 description:RNA polymerase%2C alpha subunit %0Amethod:InterPro accession:IPR001087 description:GDSL lipase/esterase %0Amethod:InterPro accession:IPR006592 description:RNA polymerase%2C N-terminal %0Amethod:InterPro accession:IPR007066 description:RNA polymerase Rpb1%2C domain 3 %0Amet…
HCON_00028140	660	Yes	Yes	Yes	ID=transcript:HCON_00028140;Parent=gene:HCON_00028140;Name=HCON_00028140;info=method:InterPro accession:IPR000156 description:Ran binding domain %0Amethod:InterPro accession:IPR011993 description:PH-like domain superfamily
HCON_00002880	661	Yes	Yes	Yes	ID=transcript:HCON_00002880;Parent=gene:HCON_00002880;Name=HCON_00002880;info=method:InterPro accession:IPR019189 description:Ribosomal protein L27/L41%2C mitochondrial
HCON_00049950	662	Yes	Yes	Yes	ID=transcript:HCON_00049950.1;Parent=gene:HCON_00049950;Name=HCON_00049950.1;info=method:InterPro accession:IPR005485 description:Ribosomal protein L5 eukaryotic/L18 archaeal %0Amethod:InterPro accession:IPR025607 description:Ribosomal protein L5 eukaryotic/L18 archaeal%2C C-terminal
HCON_00091520	663	Yes	Yes	Yes	ID=transcript:HCON_00091520;Parent=gene:HCON_00091520;Name=HCON_00091520;info=method:InterPro accession:IPR018612 description:Domain of unknown function DUF2040
HCON_00159120	664	Yes	Yes	Yes	ID=transcript:HCON_00159120;Parent=gene:HCON_00159120;Name=HCON_00159120;info=method:InterPro accession:IPR004843 description:Calcineurin-like phosphoesterase domain%2C ApaH type %0Amethod:InterPro accession:IPR006186 description:Serine/threonine-specific protein phosphatase/bis(5-nucleosyl)-tetraphosphatase %0Amethod:InterPro accession:IPR029052 description:Metallo-dependent phosphatase-like %0A…
HCON_00047105	665	Yes	Yes	Yes	ID=transcript:HCON_00047105;Parent=gene:HCON_00047105;Name=HCON_00047105;info=method:InterPro accession:IPR000504 description:RNA recognition motif domain %0Amethod:InterPro accession:IPR012677 description:Nucleotide-binding alpha-beta plait domain superfamily %0Amethod:InterPro accession:IPR034158 description:SF3B4%2C RNA recognition motif 1 %0Amethod:InterPro accession:IPR034159 description:SF3…
HCON_00026530	666	Yes	Yes	Yes	ID=transcript:HCON_00026530;Parent=gene:HCON_00026530;Name=HCON_00026530;info=method:InterPro accession:IPR011262 description:DNA-directed RNA polymerase%2C insert domain %0Amethod:InterPro accession:IPR011263 description:DNA-directed RNA polymerase%2C RpoA/D/Rpb3-type %0Amethod:InterPro accession:IPR036603 description:RNA polymerase%2C RBP11-like subunit %0Amethod:InterPro accession:IPR036643 de…
HCON_00162810	667	Yes	Yes	Yes	ID=transcript:HCON_00162810;Parent=gene:HCON_00162810;Name=HCON_00162810;info=method:InterPro accession:IPR003377 description:Cornichon %0Amethod:InterPro accession:IPR033466 description:Cornichon%2C conserved site
HCON_00157010	668	Yes	Yes	Yes	ID=transcript:HCON_00157010;Parent=gene:HCON_00157010;Name=HCON_00157010;info=method:InterPro accession:IPR010742 description:Rab5-interacting protein %0Amethod:InterPro accession:IPR029008 description:Rab5-interacting protein family
HCON_00076430	669	Yes	Yes	Yes	ID=transcript:HCON_00076430;Parent=gene:HCON_00076430;Name=HCON_00076430;info=method:InterPro accession:IPR001163 description:LSM domain%2C eukaryotic/archaea-type %0Amethod:InterPro accession:IPR010920 description:LSM domain superfamily %0Amethod:InterPro accession:IPR016654 description:U6 snRNA-associated Sm-like protein LSm2
HCON_00034990	670	Yes	No	No	ID=transcript:HCON_00034990;Parent=gene:HCON_00034990;Name=HCON_00034990
HCON_00130210	671	Yes	Yes	Yes	ID=transcript:HCON_00130210;Parent=gene:HCON_00130210;Name=HCON_00130210;info=method:InterPro accession:IPR000569 description:HECT domain %0Amethod:InterPro accession:IPR002110 description:Ankyrin repeat %0Amethod:InterPro accession:IPR008979 description:Galactose-binding-like domain superfamily %0Amethod:InterPro accession:IPR010606 description:Mib-herc2 %0Amethod:InterPro accession:IPR011989 de…
HCON_00071300	672	Yes	No	Yes	ID=transcript:HCON_00071300;Parent=gene:HCON_00071300;Name=HCON_00071300;info=method:InterPro accession:IPR000571 description:Zinc finger%2C CCCH-type %0Amethod:InterPro accession:IPR036855 description:Zinc finger%2C CCCH-type superfamily
HCON_00164980	673	Yes	Yes	Yes	ID=transcript:HCON_00164980;Parent=gene:HCON_00164980;Name=HCON_00164980;info=method:InterPro accession:IPR000357 description:HEAT repeat %0Amethod:InterPro accession:IPR011989 description:Armadillo-like helical %0Amethod:InterPro accession:IPR016024 description:Armadillo-type fold %0Amethod:InterPro accession:IPR021133 description:HEAT%2C type 2 %0Amethod:InterPro accession:IPR034085 description…
HCON_00142430	674	Yes	Yes	Yes	ID=transcript:HCON_00142430;Parent=gene:HCON_00142430;Name=HCON_00142430;info=method:InterPro accession:IPR002056 description:Protein import receptor MAS20 %0Amethod:InterPro accession:IPR023392 description:Mitochondrial outer membrane translocase complex%2C Tom20 domain superfamily
HCON_00014000	675	Yes	Yes	Yes	ID=transcript:HCON_00014000;Parent=gene:HCON_00014000;Name=HCON_00014000;info=method:InterPro accession:IPR002415 description:H/ACA ribonucleoprotein complex%2C subunit Nhp2%2C eukaryote %0Amethod:InterPro accession:IPR004038 description:Ribosomal protein L7Ae/L30e/S12e/Gadd45 %0Amethod:InterPro accession:IPR018492 description:Ribosomal protein L7Ae/L8/Nhp2 family %0Amethod:InterPro accession:IPR…
HCON_00105230	676	Yes	No	No	ID=transcript:HCON_00105230;Parent=gene:HCON_00105230;Name=HCON_00105230;info=method:InterPro accession:IPR005804 description:Fatty acid desaturase domain
HCON_00147690	677	Yes	No	No	ID=transcript:HCON_00147690.1;Parent=gene:HCON_00147690;Name=HCON_00147690.1
HCON_00122010	678	Yes	Yes	Yes	ID=transcript:HCON_00122010;Parent=gene:HCON_00122010;Name=HCON_00122010;info=method:InterPro accession:IPR003231 description:Acyl carrier protein (ACP) %0Amethod:InterPro accession:IPR009081 description:Phosphopantetheine binding ACP domain %0Amethod:InterPro accession:IPR036736 description:ACP-like superfamily
HCON_00036830	679	Yes	Yes	Yes	ID=transcript:HCON_00036830;Parent=gene:HCON_00036830;Name=HCON_00036830;info=method:InterPro accession:IPR029704 description:UPF0428 family
HCON_00023370	680	Yes	Yes	Yes	ID=transcript:HCON_00023370;Parent=gene:HCON_00023370;Name=HCON_00023370;info=method:InterPro accession:IPR001107 description:Band 7 domain %0Amethod:InterPro accession:IPR001972 description:Stomatin family %0Amethod:InterPro accession:IPR032435 description:Band 7%2C C-terminal extension %0Amethod:InterPro accession:IPR036013 description:Band 7/SPFH domain superfamily
HCON_00028420	681	Yes	Yes	Yes	ID=transcript:HCON_00028420;Parent=gene:HCON_00028420;Name=HCON_00028420;info=method:InterPro accession:IPR016093 description:MIR motif %0Amethod:InterPro accession:IPR036300 description:Mir domain superfamily
HCON_00086980	682	Yes	Yes	Yes	ID=transcript:HCON_00086980;Parent=gene:HCON_00086980;Name=HCON_00086980;info=method:InterPro accession:IPR003781 description:CoA-binding %0Amethod:InterPro accession:IPR005810 description:Succinyl-CoA ligase%2C alpha subunit %0Amethod:InterPro accession:IPR005811 description:ATP-citrate lyase/succinyl-CoA ligase %0Amethod:InterPro accession:IPR016102 description:Succinyl-CoA synthetase-like %0Am…
HCON_00083120	683	Yes	Yes	Yes	ID=transcript:HCON_00083120;Parent=gene:HCON_00083120;Name=HCON_00083120;info=method:InterPro accession:IPR000206 description:Ribosomal protein L7/L12 %0Amethod:InterPro accession:IPR008932 description:Ribosomal protein L7/L12%2C oligomerisation %0Amethod:InterPro accession:IPR013823 description:Ribosomal protein L7/L12%2C C-terminal %0Amethod:InterPro accession:IPR014719 description:Ribosomal pr…
HCON_00094150	684	Yes	Yes	Yes	ID=transcript:HCON_00094150;Parent=gene:HCON_00094150;Name=HCON_00094150;info=method:InterPro accession:IPR000504 description:RNA recognition motif domain %0Amethod:InterPro accession:IPR012677 description:Nucleotide-binding alpha-beta plait domain superfamily %0Amethod:InterPro accession:IPR035979 description:RNA-binding domain superfamily
HCON_00023550	685	Yes	No	No	ID=transcript:HCON_00023550.1;Parent=gene:HCON_00023550;Name=HCON_00023550.1
HCON_00105450	686	Yes	Yes	Yes	ID=transcript:HCON_00105450;Parent=gene:HCON_00105450;Name=HCON_00105450;info=method:InterPro accession:IPR000544 description:Octanoyltransferase %0Amethod:InterPro accession:IPR004143 description:Biotinyl protein ligase (BPL) and lipoyl protein ligase (LPL)%2C catalytic domain %0Amethod:InterPro accession:IPR019346 description:39S ribosomal protein L42%2C mitochondrial %0Amethod:InterPro accessi…
HCON_00058670	687	Yes	Yes	Yes	ID=transcript:HCON_00058670;Parent=gene:HCON_00058670;Name=HCON_00058670;info=method:InterPro accession:IPR007109 description:Brix domain
HCON_00023350	688	Yes	Yes	Yes	ID=transcript:HCON_00023350;Parent=gene:HCON_00023350;Name=HCON_00023350;info=method:InterPro accession:IPR002716 description:PIN domain %0Amethod:InterPro accession:IPR006984 description:rRNA-processing protein Fcf1/Utp23 %0Amethod:InterPro accession:IPR029060 description:PIN-like domain superfamily %0Amethod:InterPro accession:IPR037503 description:rRNA-processing protein Fcf1%2C PIN domain
HCON_00011820	689	Yes	Yes	Yes	ID=transcript:HCON_00011820;Parent=gene:HCON_00011820;Name=HCON_00011820;info=method:InterPro accession:IPR005024 description:Snf7 family
HCON_00101255	690	Yes	Yes	Yes	ID=transcript:HCON_00101255;Parent=gene:HCON_00101255;Name=HCON_00101255;info=method:InterPro accession:IPR001806 description:Small GTPase %0Amethod:InterPro accession:IPR003578 description:Small GTPase Rho %0Amethod:InterPro accession:IPR005225 description:Small GTP-binding protein domain %0Amethod:InterPro accession:IPR027417 description:P-loop containing nucleoside triphosphate hydrolase
HCON_00108280	691	Yes	Yes	Yes	ID=transcript:HCON_00108280;Parent=gene:HCON_00108280;Name=HCON_00108280;info=method:InterPro accession:IPR000953 description:Chromo/chromo shadow domain %0Amethod:InterPro accession:IPR016197 description:Chromo-like domain superfamily %0Amethod:InterPro accession:IPR023780 description:Chromo domain
HCON_00033430	692	Yes	Yes	Yes	ID=transcript:HCON_00033430;Parent=gene:HCON_00033430;Name=HCON_00033430;info=method:InterPro accession:IPR000557 description:Calponin repeat %0Amethod:InterPro accession:IPR001715 description:Calponin homology domain %0Amethod:InterPro accession:IPR003096 description:Smooth muscle protein/calponin %0Amethod:InterPro accession:IPR036872 description:CH domain superfamily
HCON_00046240	693	Yes	No	No	ID=transcript:HCON_00046240;Parent=gene:HCON_00046240;Name=HCON_00046240;info=method:InterPro accession:IPR018625 description:Protein Pet100
HCON_00192920	694	Yes	Yes	Yes	ID=transcript:HCON_00192920;Parent=gene:HCON_00192920;Name=HCON_00192920;info=method:InterPro accession:IPR009846 description:Splicing factor 3B subunit 5/RDS3 complex subunit 10
HCON_00035650	695	Yes	Yes	Yes	ID=transcript:HCON_00035650;Parent=gene:HCON_00035650;Name=HCON_00035650;info=method:InterPro accession:IPR001876 description:Zinc finger%2C RanBP2-type %0Amethod:InterPro accession:IPR017337 description:Uncharacterised conserved protein UCP037956%2C zinc finger Ran-binding %0Amethod:InterPro accession:IPR036443 description:Zinc finger%2C RanBP2-type superfamily
HCON_00149100	696	Yes	Yes	Yes	ID=transcript:HCON_00149100;Parent=gene:HCON_00149100;Name=HCON_00149100;info=method:InterPro accession:IPR003422 description:Cytochrome b-c1 complex%2C subunit 6 %0Amethod:InterPro accession:IPR023184 description:Ubiquinol-cytochrome C reductase hinge domain %0Amethod:InterPro accession:IPR036811 description:Ubiquinol-cytochrome C reductase hinge domain superfamily
HCON_00023670	697	Yes	Yes	Yes	ID=transcript:HCON_00023670;Parent=gene:HCON_00023670;Name=HCON_00023670;info=method:InterPro accession:IPR000717 description:Proteasome component (PCI) domain %0Amethod:InterPro accession:IPR008905 description:Eukaryotic translation initiation factor 3 subunit C%2C N-terminal domain %0Amethod:InterPro accession:IPR027516 description:Eukaryotic translation initiation factor 3 subunit C %0Amethod:…
HCON_00004970	698	Yes	Yes	Yes	ID=transcript:HCON_00004970;Parent=gene:HCON_00004970;Name=HCON_00004970;info=method:InterPro accession:IPR001841 description:Zinc finger%2C RING-type %0Amethod:InterPro accession:IPR013083 description:Zinc finger%2C RING/FYVE/PHD-type
HCON_00082600	699	Yes	No	No	ID=transcript:HCON_00082600;Parent=gene:HCON_00082600;Name=HCON_00082600;info=method:InterPro accession:IPR019013 description:Vacuolar ATPase assembly integral membrane protein Vma21
HCON_00025980	700	Yes	Yes	Yes	ID=transcript:HCON_00025980;Parent=gene:HCON_00025980;Name=HCON_00025980;info=method:InterPro accession:IPR000043 description:Adenosylhomocysteinase-like %0Amethod:InterPro accession:IPR001392 description:Clathrin adaptor%2C mu subunit %0Amethod:InterPro accession:IPR011012 description:Longin-like domain superfamily %0Amethod:InterPro accession:IPR015878 description:S-adenosyl-L-homocysteine hydr…
HCON_00009660	701	Yes	Yes	Yes	ID=transcript:HCON_00009660.1;Parent=gene:HCON_00009660;Name=HCON_00009660.1;info=method:InterPro accession:IPR000795 description:Transcription factor%2C GTP-binding domain %0Amethod:InterPro accession:IPR004161 description:Translation elongation factor EFTu-like%2C domain 2 %0Amethod:InterPro accession:IPR009000 description:Translation protein%2C beta-barrel domain superfamily %0Amethod:InterPro…
HCON_00057840	702	Yes	Yes	Yes	ID=transcript:HCON_00057840;Parent=gene:HCON_00057840;Name=HCON_00057840;info=method:InterPro accession:IPR005052 description:Legume-like lectin %0Amethod:InterPro accession:IPR013320 description:Concanavalin A-like lectin/glucanase domain superfamily
HCON_00108460	703	Yes	Yes	Yes	ID=transcript:HCON_00108460;Parent=gene:HCON_00108460;Name=HCON_00108460;info=method:InterPro accession:IPR000504 description:RNA recognition motif domain %0Amethod:InterPro accession:IPR002075 description:Nuclear transport factor 2 %0Amethod:InterPro accession:IPR012677 description:Nucleotide-binding alpha-beta plait domain superfamily %0Amethod:InterPro accession:IPR018222 description:Nuclear t…
HCON_00066785	704	Yes	Yes	Yes	ID=transcript:HCON_00066785;Parent=gene:HCON_00066785;Name=HCON_00066785;info=method:InterPro accession:IPR000504 description:RNA recognition motif domain %0Amethod:InterPro accession:IPR012677 description:Nucleotide-binding alpha-beta plait domain superfamily %0Amethod:InterPro accession:IPR035979 description:RNA-binding domain superfamily
HCON_00012060	705	Yes	Yes	Yes	ID=transcript:HCON_00012060;Parent=gene:HCON_00012060;Name=HCON_00012060;info=method:InterPro accession:IPR004023 description:Mago nashi protein %0Amethod:InterPro accession:IPR036605 description:Mago nashi superfamily
HCON_00067850	706	Yes	Yes	Yes	ID=transcript:HCON_00067850;Parent=gene:HCON_00067850;Name=HCON_00067850;info=method:InterPro accession:IPR022209 description:Pre-mRNA splicing factor
HCON_00077570	707	Yes	Yes	Yes	ID=transcript:HCON_00077570;Parent=gene:HCON_00077570;Name=HCON_00077570;info=method:InterPro accession:IPR004033 description:UbiE/COQ5 methyltransferase %0Amethod:InterPro accession:IPR023576 description:UbiE/COQ5 methyltransferase%2C conserved site %0Amethod:InterPro accession:IPR029063 description:S-adenosyl-L-methionine-dependent methyltransferase
HCON_00025960	708	Yes	Yes	Yes	ID=transcript:HCON_00025960;Parent=gene:HCON_00025960;Name=HCON_00025960;info=method:InterPro accession:IPR002326 description:Cytochrome c1 %0Amethod:InterPro accession:IPR009056 description:Cytochrome c-like domain %0Amethod:InterPro accession:IPR021157 description:Cytochrome c1%2C transmembrane anchor%2C C-terminal %0Amethod:InterPro accession:IPR036909 description:Cytochrome c-like domain supe…
HCON_00031510	709	Yes	Yes	Yes	ID=transcript:HCON_00031510.1;Parent=gene:HCON_00031510;Name=HCON_00031510.1;info=method:InterPro accession:IPR021906 description:SWI/SNF-like complex subunit BAF250/Osa %0Amethod:InterPro accession:IPR033388 description:SWI/SNF-like complex subunit BAF250%2C C-terminal
HCON_00057340	710	Yes	Yes	Yes	ID=transcript:HCON_00057340;Parent=gene:HCON_00057340;Name=HCON_00057340;info=method:InterPro accession:IPR005813 description:Ribosomal protein L20 %0Amethod:InterPro accession:IPR035566 description:Ribosomal protein L20%2C C-terminal
HCON_00036770	711	Yes	Yes	Yes	ID=transcript:HCON_00036770;Parent=gene:HCON_00036770;Name=HCON_00036770;info=method:InterPro accession:IPR004575 description:Cdk-activating kinase assembly factor MAT1/Tfb3 %0Amethod:InterPro accession:IPR008011 description:Complex 1 LYR protein %0Amethod:InterPro accession:IPR013083 description:Zinc finger%2C RING/FYVE/PHD-type %0Amethod:InterPro accession:IPR015877 description:Cdk-activating k…
HCON_00002500	712	Yes	Yes	Yes	ID=transcript:HCON_00002500;Parent=gene:HCON_00002500;Name=HCON_00002500;info=method:InterPro accession:IPR000629 description:ATP-dependent RNA helicase DEAD-box%2C conserved site %0Amethod:InterPro accession:IPR001650 description:Helicase%2C C-terminal %0Amethod:InterPro accession:IPR011545 description:DEAD/DEAH box helicase domain %0Amethod:InterPro accession:IPR014001 description:Helicase supe…
HCON_00001530	713	Yes	Yes	Yes	ID=transcript:HCON_00001530;Parent=gene:HCON_00001530;Name=HCON_00001530;info=method:InterPro accession:IPR001268 description:NADH:ubiquinone oxidoreductase%2C 30kDa subunit %0Amethod:InterPro accession:IPR010218 description:NADH dehydrogenase%2C subunit C %0Amethod:InterPro accession:IPR020396 description:NADH:ubiquinone oxidoreductase%2C 30kDa subunit%2C conserved site %0Amethod:InterPro access…
HCON_00194190	714	Yes	Yes	Yes	ID=transcript:HCON_00194190;Parent=gene:HCON_00194190;Name=HCON_00194190;info=method:InterPro accession:IPR004908 description:ATPase%2C V1 complex%2C subunit H %0Amethod:InterPro accession:IPR011987 description:ATPase%2C V1 complex%2C subunit H%2C C-terminal %0Amethod:InterPro accession:IPR011989 description:Armadillo-like helical %0Amethod:InterPro accession:IPR016024 description:Armadillo-type …
HCON_00008100	715	Yes	Yes	Yes	ID=transcript:HCON_00008100;Parent=gene:HCON_00008100;Name=HCON_00008100;info=method:InterPro accession:IPR000504 description:RNA recognition motif domain %0Amethod:InterPro accession:IPR012677 description:Nucleotide-binding alpha-beta plait domain superfamily %0Amethod:InterPro accession:IPR035979 description:RNA-binding domain superfamily
HCON_00163970	716	Yes	Yes	Yes	ID=transcript:HCON_00163970;Parent=gene:HCON_00163970;Name=HCON_00163970;info=method:InterPro accession:IPR002347 description:Short-chain dehydrogenase/reductase SDR %0Amethod:InterPro accession:IPR020904 description:Short-chain dehydrogenase/reductase%2C conserved site %0Amethod:InterPro accession:IPR036291 description:NAD(P)-binding domain superfamily
HCON_00163620	717	Yes	Yes	Yes	ID=transcript:HCON_00163620;Parent=gene:HCON_00163620;Name=HCON_00163620;info=method:InterPro accession:IPR006133 description:DNA-directed DNA polymerase%2C family B%2C exonuclease domain %0Amethod:InterPro accession:IPR006134 description:DNA-directed DNA polymerase%2C family B%2C multifunctional domain %0Amethod:InterPro accession:IPR006172 description:DNA-directed DNA polymerase%2C family B %0A…
HCON_00091540	718	Yes	Yes	Yes	ID=transcript:HCON_00091540.1;Parent=gene:HCON_00091540;Name=HCON_00091540.1;info=method:InterPro accession:IPR000504 description:RNA recognition motif domain %0Amethod:InterPro accession:IPR012677 description:Nucleotide-binding alpha-beta plait domain superfamily %0Amethod:InterPro accession:IPR035979 description:RNA-binding domain superfamily
HCON_00077780	719	Yes	Yes	Yes	ID=transcript:HCON_00077780;Parent=gene:HCON_00077780;Name=HCON_00077780;info=method:InterPro accession:IPR023601 description:Golgi SNAP receptor complex%2C subunit 1
HCON_00071310	720	Yes	Yes	Yes	ID=transcript:HCON_00071310.1;Parent=gene:HCON_00071310;Name=HCON_00071310.1;info=method:InterPro accession:IPR001806 description:Small GTPase %0Amethod:InterPro accession:IPR005225 description:Small GTP-binding protein domain %0Amethod:InterPro accession:IPR020849 description:Small GTPase superfamily%2C Ras-type %0Amethod:InterPro accession:IPR027417 description:P-loop containing nucleoside trip…
HCON_00160600	721	Yes	Yes	Yes	ID=transcript:HCON_00160600;Parent=gene:HCON_00160600;Name=HCON_00160600;info=method:InterPro accession:IPR001452 description:SH3 domain %0Amethod:InterPro accession:IPR001589 description:Actinin-type actin-binding domain%2C conserved site %0Amethod:InterPro accession:IPR001605 description:Pleckstrin homology domain%2C spectrin-type %0Amethod:InterPro accession:IPR001715 description:Calponin homo…
HCON_00021510	722	Yes	Yes	Yes	ID=transcript:HCON_00021510;Parent=gene:HCON_00021510;Name=HCON_00021510;info=method:InterPro accession:IPR001930 description:Peptidase M1%2C alanine aminopeptidase/leukotriene A4 hydrolase %0Amethod:InterPro accession:IPR014782 description:Peptidase M1%2C membrane alanine aminopeptidase %0Amethod:InterPro accession:IPR024571 description:ERAP1-like C-terminal domain %0Amethod:InterPro accession:I…
HCON_00079700	723	Yes	Yes	Yes	ID=transcript:HCON_00079700;Parent=gene:HCON_00079700;Name=HCON_00079700;info=method:InterPro accession:IPR001208 description:MCM domain %0Amethod:InterPro accession:IPR003593 description:AAA+ ATPase domain %0Amethod:InterPro accession:IPR008046 description:DNA replication licensing factor Mcm3 %0Amethod:InterPro accession:IPR012340 description:Nucleic acid-binding%2C OB-fold %0Amethod:InterPro a…
HCON_00131540	724	Yes	Yes	Yes	ID=transcript:HCON_00131540;Parent=gene:HCON_00131540;Name=HCON_00131540;info=method:InterPro accession:IPR000996 description:Clathrin light chain
HCON_00018750	725	No	No	No	ID=transcript:HCON_00018750.1;Parent=gene:HCON_00018750;Name=HCON_00018750.1
HCON_00035290	726	Yes	Yes	Yes	ID=transcript:HCON_00035290.1;Parent=gene:HCON_00035290;Name=HCON_00035290.1;info=method:InterPro accession:IPR004087 description:K Homology domain %0Amethod:InterPro accession:IPR004088 description:K Homology domain%2C type 1 %0Amethod:InterPro accession:IPR036612 description:K Homology domain%2C type 1 superfamily
HCON_00037200	727	Yes	Yes	Yes	ID=transcript:HCON_00037200;Parent=gene:HCON_00037200;Name=HCON_00037200;info=method:InterPro accession:IPR001632 description:G-protein%2C beta subunit %0Amethod:InterPro accession:IPR001680 description:WD40 repeat %0Amethod:InterPro accession:IPR015943 description:WD40/YVTN repeat-like-containing domain superfamily %0Amethod:InterPro accession:IPR016346 description:Guanine nucleotide-binding pro…
HCON_00092760	728	Yes	Yes	Yes	ID=transcript:HCON_00092760;Parent=gene:HCON_00092760;Name=HCON_00092760;info=method:InterPro accession:IPR017946 description:PLC-like phosphodiesterase%2C TIM beta/alpha-barrel domain superfamily %0Amethod:InterPro accession:IPR030395 description:Glycerophosphodiester phosphodiesterase domain
HCON_00032660	729	Yes	No	No	ID=transcript:HCON_00032660;Parent=gene:HCON_00032660;Name=HCON_00032660;info=method:InterPro accession:IPR004202 description:Cytochrome c oxidase subunit VIIc %0Amethod:InterPro accession:IPR036636 description:Cytochrome c oxidase subunit VIIc superfamily
HCON_00030100	730	Yes	Yes	Yes	ID=transcript:HCON_00030100;Parent=gene:HCON_00030100;Name=HCON_00030100;info=method:InterPro accession:IPR006709 description:Small-subunit processome%2C Utp14
HCON_00158840	731	Yes	No	No	ID=transcript:HCON_00158840;Parent=gene:HCON_00158840;Name=HCON_00158840
HCON_00138184	732	No	No	No	ID=transcript:HCON_00138184;Parent=gene:HCON_00138184;Name=HCON_00138184
HCON_00026430	733	Yes	Yes	Yes	ID=transcript:HCON_00026430;Parent=gene:HCON_00026430;Name=HCON_00026430;info=method:InterPro accession:IPR006885 description:NADH dehydrogenase ubiquinone Fe-S protein 4%2C mitochondrial %0Amethod:InterPro accession:IPR038532 description:NADH dehydrogenase ubiquinone Fe-S protein 4-like superfamily
HCON_00165845	734	Yes	Yes	Yes	ID=transcript:HCON_00165845;Parent=gene:HCON_00165845;Name=HCON_00165845;info=method:InterPro accession:IPR000242 description:PTP type protein phosphatase %0Amethod:InterPro accession:IPR000387 description:Tyrosine specific protein phosphatases domain %0Amethod:InterPro accession:IPR003595 description:Protein-tyrosine phosphatase%2C catalytic %0Amethod:InterPro accession:IPR029021 description:Pro…
HCON_00031220	735	Yes	Yes	Yes	ID=transcript:HCON_00031220.1;Parent=gene:HCON_00031220;Name=HCON_00031220.1;info=method:InterPro accession:IPR004443 description:YjeF N-terminal domain %0Amethod:InterPro accession:IPR032976 description:YjeF N-terminal domain-containing protein%2C eukaryotes %0Amethod:InterPro accession:IPR036652 description:YjeF N-terminal domain superfamily
HCON_00094900	736	Yes	Yes	Yes	ID=transcript:HCON_00094900;Parent=gene:HCON_00094900;Name=HCON_00094900;info=method:InterPro accession:IPR005176 description:Potentiating neddylation domain %0Amethod:InterPro accession:IPR009060 description:UBA-like superfamily %0Amethod:InterPro accession:IPR014764 description:Defective-in-cullin neddylation protein
HCON_00008040	737	Yes	Yes	Yes	ID=transcript:HCON_00008040;Parent=gene:HCON_00008040;Name=HCON_00008040;info=method:InterPro accession:IPR018908 description:Putative transmembrane family 234
HCON_00089330	738	Yes	Yes	Yes	ID=transcript:HCON_00089330;Parent=gene:HCON_00089330;Name=HCON_00089330;info=method:InterPro accession:IPR002478 description:PUA domain %0Amethod:InterPro accession:IPR002501 description:Pseudouridine synthase II%2C N-terminal %0Amethod:InterPro accession:IPR004521 description:Uncharacterised domain CHP00451 %0Amethod:InterPro accession:IPR004802 description:tRNA pseudouridine synthase B family …
HCON_00012530	739	Yes	Yes	Yes	ID=transcript:HCON_00012530;Parent=gene:HCON_00012530;Name=HCON_00012530;info=method:InterPro accession:IPR006599 description:CARP motif %0Amethod:InterPro accession:IPR013912 description:Adenylate cyclase-associated CAP%2C C-terminal %0Amethod:InterPro accession:IPR013992 description:Adenylate cyclase-associated CAP%2C N-terminal %0Amethod:InterPro accession:IPR016098 description:Cyclase-associa…
HCON_00034430	740	Yes	Yes	Yes	ID=transcript:HCON_00034430;Parent=gene:HCON_00034430;Name=HCON_00034430;info=method:InterPro accession:IPR000717 description:Proteasome component (PCI) domain %0Amethod:InterPro accession:IPR035297 description:26S Proteasome non-ATPase regulatory subunit 12 %0Amethod:InterPro accession:IPR036388 description:Winged helix-like DNA-binding domain superfamily %0Amethod:InterPro accession:IPR036390 d…
HCON_00082200	741	Yes	Yes	Yes	ID=transcript:HCON_00082200;Parent=gene:HCON_00082200;Name=HCON_00082200;info=method:InterPro accession:IPR003593 description:AAA+ ATPase domain %0Amethod:InterPro accession:IPR003959 description:ATPase%2C AAA-type%2C core %0Amethod:InterPro accession:IPR008921 description:DNA polymerase III%2C clamp loader complex%2C gamma/delta/delta subunit%2C C-terminal %0Amethod:InterPro accession:IPR013748 …
HCON_00021100	742	Yes	Yes	Yes	ID=transcript:HCON_00021100;Parent=gene:HCON_00021100;Name=HCON_00021100;info=method:InterPro accession:IPR001163 description:LSM domain%2C eukaryotic/archaea-type %0Amethod:InterPro accession:IPR010920 description:LSM domain superfamily %0Amethod:InterPro accession:IPR016487 description:Sm-like protein Lsm6/SmF
HCON_00129240	743	Yes	Yes	No	ID=transcript:HCON_00129240;Parent=gene:HCON_00129240;Name=HCON_00129240;info=method:InterPro accession:IPR037667 description:Protein FMC1 homologue
HCON_00154730	744	Yes	Yes	Yes	ID=transcript:HCON_00154730.1;Parent=gene:HCON_00154730;Name=HCON_00154730.1;info=method:InterPro accession:IPR000222 description:PPM-type phosphatase%2C divalent cation binding %0Amethod:InterPro accession:IPR001932 description:PPM-type phosphatase domain %0Amethod:InterPro accession:IPR012911 description:Protein serine/threonine phosphatase 2C%2C C-terminal %0Amethod:InterPro accession:IPR01565…
HCON_00044730	745	Yes	Yes	Yes	ID=transcript:HCON_00044730;Parent=gene:HCON_00044730;Name=HCON_00044730;info=method:InterPro accession:IPR001623 description:DnaJ domain %0Amethod:InterPro accession:IPR018253 description:DnaJ domain%2C conserved site %0Amethod:InterPro accession:IPR036869 description:Chaperone J-domain superfamily
HCON_00159950	746	Yes	Yes	Yes	ID=transcript:HCON_00159950;Parent=gene:HCON_00159950;Name=HCON_00159950;info=method:InterPro accession:IPR001370 description:BIR repeat
HCON_00065810	747	Yes	Yes	Yes	ID=transcript:HCON_00065810;Parent=gene:HCON_00065810;Name=HCON_00065810;info=method:InterPro accession:IPR000642 description:Peptidase M41 %0Amethod:InterPro accession:IPR003593 description:AAA+ ATPase domain %0Amethod:InterPro accession:IPR003959 description:ATPase%2C AAA-type%2C core %0Amethod:InterPro accession:IPR003960 description:ATPase%2C AAA-type%2C conserved site %0Amethod:InterPro acce…
HCON_00170085	748	Yes	Yes	Yes	ID=transcript:HCON_00170085;Parent=gene:HCON_00170085;Name=HCON_00170085;info=method:InterPro accession:IPR000719 description:Protein kinase domain %0Amethod:InterPro accession:IPR008271 description:Serine/threonine-protein kinase%2C active site %0Amethod:InterPro accession:IPR011009 description:Protein kinase-like domain superfamily %0Amethod:InterPro accession:IPR017441 description:Protein kina…
HCON_00021830	749	Yes	Yes	Yes	ID=transcript:HCON_00021830;Parent=gene:HCON_00021830;Name=HCON_00021830;info=method:InterPro accession:IPR000608 description:Ubiquitin-conjugating enzyme E2 %0Amethod:InterPro accession:IPR016135 description:Ubiquitin-conjugating enzyme/RWD-like %0Amethod:InterPro accession:IPR023313 description:Ubiquitin-conjugating enzyme%2C active site
HCON_00009400	750	Yes	No	Yes	ID=transcript:HCON_00009400;Parent=gene:HCON_00009400;Name=HCON_00009400;info=method:InterPro accession:IPR013087 description:Zinc finger C2H2-type %0Amethod:InterPro accession:IPR036236 description:Zinc finger C2H2 superfamily
HCON_00121500	751	Yes	Yes	Yes	ID=transcript:HCON_00121500;Parent=gene:HCON_00121500;Name=HCON_00121500;info=method:InterPro accession:IPR000340 description:Dual specificity phosphatase%2C catalytic domain %0Amethod:InterPro accession:IPR000387 description:Tyrosine specific protein phosphatases domain %0Amethod:InterPro accession:IPR016130 description:Protein-tyrosine phosphatase%2C active site %0Amethod:InterPro accession:IPR…
HCON_00027690	752	Yes	Yes	Yes	ID=transcript:HCON_00027690;Parent=gene:HCON_00027690;Name=HCON_00027690;info=method:InterPro accession:IPR002347 description:Short-chain dehydrogenase/reductase SDR %0Amethod:InterPro accession:IPR020904 description:Short-chain dehydrogenase/reductase%2C conserved site %0Amethod:InterPro accession:IPR036291 description:NAD(P)-binding domain superfamily
HCON_00062390	753	Yes	Yes	Yes	ID=transcript:HCON_00062390.1;Parent=gene:HCON_00062390;Name=HCON_00062390.1;info=method:InterPro accession:IPR003000 description:Sirtuin family %0Amethod:InterPro accession:IPR026590 description:Sirtuin family%2C catalytic core domain %0Amethod:InterPro accession:IPR026591 description:Sirtuin%2C catalytic core small domain superfamily %0Amethod:InterPro accession:IPR029035 description:DHS-like N…
HCON_00003860	754	Yes	Yes	Yes	ID=transcript:HCON_00003860;Parent=gene:HCON_00003860;Name=HCON_00003860;info=method:InterPro accession:IPR006133 description:DNA-directed DNA polymerase%2C family B%2C exonuclease domain %0Amethod:InterPro accession:IPR006134 description:DNA-directed DNA polymerase%2C family B%2C multifunctional domain %0Amethod:InterPro accession:IPR006172 description:DNA-directed DNA polymerase%2C family B %0A…
HCON_00095300	755	Yes	No	No	ID=transcript:HCON_00095300;Parent=gene:HCON_00095300;Name=HCON_00095300;info=method:InterPro accession:IPR009423 description:NADH:ubiquinone oxidoreductase%2C subunit b14.5b
HCON_00077130	756	Yes	Yes	Yes	ID=transcript:HCON_00077130;Parent=gene:HCON_00077130;Name=HCON_00077130;info=method:InterPro accession:IPR000504 description:RNA recognition motif domain %0Amethod:InterPro accession:IPR012677 description:Nucleotide-binding alpha-beta plait domain superfamily %0Amethod:InterPro accession:IPR035979 description:RNA-binding domain superfamily %0Amethod:InterPro accession:IPR037366 description:BOULE…
HCON_00104750	757	Yes	Yes	Yes	ID=transcript:HCON_00104750;Parent=gene:HCON_00104750;Name=HCON_00104750;info=method:InterPro accession:IPR004854 description:Ubiquitin fusion degradation protein Ufd1-like
HCON_00082140	758	Yes	Yes	Yes	ID=transcript:HCON_00082140;Parent=gene:HCON_00082140;Name=HCON_00082140;info=method:InterPro accession:IPR007216 description:CCR4-NOT transcription complex subunit 9 %0Amethod:InterPro accession:IPR011989 description:Armadillo-like helical %0Amethod:InterPro accession:IPR016024 description:Armadillo-type fold
HCON_00040130	759	Yes	Yes	Yes	ID=transcript:HCON_00040130;Parent=gene:HCON_00040130;Name=HCON_00040130;info=method:InterPro accession:IPR001440 description:Tetratricopeptide repeat 1 %0Amethod:InterPro accession:IPR011990 description:Tetratricopeptide-like helical domain superfamily %0Amethod:InterPro accession:IPR013026 description:Tetratricopeptide repeat-containing domain %0Amethod:InterPro accession:IPR019734 description:…
HCON_00097070	760	Yes	Yes	Yes	ID=transcript:HCON_00097070;Parent=gene:HCON_00097070;Name=HCON_00097070;info=method:InterPro accession:IPR000504 description:RNA recognition motif domain %0Amethod:InterPro accession:IPR001841 description:Zinc finger%2C RING-type %0Amethod:InterPro accession:IPR003954 description:RNA recognition motif domain%2C eukaryote %0Amethod:InterPro accession:IPR012677 description:Nucleotide-binding alpha…
HCON_00079810	761	Yes	Yes	Yes	ID=transcript:HCON_00079810;Parent=gene:HCON_00079810;Name=HCON_00079810;info=method:InterPro accession:IPR012173 description:U3 small nucleolar ribonucleoprotein complex%2C subunit Mpp10
HCON_00051550	762	Yes	No	No	ID=transcript:HCON_00051550;Parent=gene:HCON_00051550;Name=HCON_00051550;info=method:InterPro accession:IPR019173 description:NADH:ubiquinone oxidoreductase%2C NDUFB5/SGDH subunit
HCON_00110490	763	Yes	Yes	Yes	ID=transcript:HCON_00110490;Parent=gene:HCON_00110490;Name=HCON_00110490;info=method:InterPro accession:IPR008603 description:Dynactin subunit 4
HCON_00093610	764	Yes	Yes	Yes	ID=transcript:HCON_00093610;Parent=gene:HCON_00093610;Name=HCON_00093610;info=method:InterPro accession:IPR000904 description:Sec7 domain %0Amethod:InterPro accession:IPR015927 description:Peptidase S24/S26A/S26B/S26C %0Amethod:InterPro accession:IPR023394 description:Sec7%2C C-terminal domain superfamily %0Amethod:InterPro accession:IPR032691 description:Guanine nucleotide exchange factor%2C N-t…
HCON_00063150	765	Yes	Yes	Yes	ID=transcript:HCON_00063150;Parent=gene:HCON_00063150;Name=HCON_00063150;info=method:InterPro accession:IPR007305 description:Vesicle transport protein%2C Got1/SFT2-like %0Amethod:InterPro accession:IPR011691 description:Vesicle transport protein SFT2
HCON_00023030	766	Yes	Yes	Yes	ID=transcript:HCON_00023030;Parent=gene:HCON_00023030;Name=HCON_00023030;info=method:InterPro accession:IPR000953 description:Chromo/chromo shadow domain %0Amethod:InterPro accession:IPR016197 description:Chromo-like domain superfamily %0Amethod:InterPro accession:IPR023780 description:Chromo domain
HCON_00175990	767	Yes	Yes	Yes	ID=transcript:HCON_00175990;Parent=gene:HCON_00175990;Name=HCON_00175990;info=method:InterPro accession:IPR005479 description:Carbamoyl-phosphate synthetase large subunit-like%2C ATP-binding domain %0Amethod:InterPro accession:IPR005481 description:Biotin carboxylase-like%2C N-terminal domain %0Amethod:InterPro accession:IPR005482 description:Biotin carboxylase%2C C-terminal %0Amethod:InterPro ac…
HCON_00079600	768	Yes	Yes	Yes	ID=transcript:HCON_00079600.1;Parent=gene:HCON_00079600;Name=HCON_00079600.1;info=method:InterPro accession:IPR009269 description:NF-kappa-B-activating protein%2C C-terminal %0Amethod:InterPro accession:IPR040466 description:NF-kappa-B-activating protein
HCON_00074550	769	Yes	Yes	Yes	ID=transcript:HCON_00074550;Parent=gene:HCON_00074550;Name=HCON_00074550;info=method:InterPro accession:IPR000330 description:SNF2-related%2C N-terminal domain %0Amethod:InterPro accession:IPR001650 description:Helicase%2C C-terminal %0Amethod:InterPro accession:IPR014001 description:Helicase superfamily 1/2%2C ATP-binding domain %0Amethod:InterPro accession:IPR014012 description:Helicase/SANT-as…
HCON_00160650	770	Yes	Yes	Yes	ID=transcript:HCON_00160650;Parent=gene:HCON_00160650;Name=HCON_00160650;info=method:InterPro accession:IPR007915 description:Oligosaccharyltransferase complex subunit
HCON_00100410	771	Yes	Yes	Yes	ID=transcript:HCON_00100410;Parent=gene:HCON_00100410;Name=HCON_00100410;info=method:InterPro accession:IPR005651 description:Trm112-like %0Amethod:InterPro accession:IPR039127 description:Multifunctional methyltransferase subunit Trm112
HCON_00088790	772	Yes	Yes	Yes	ID=transcript:HCON_00088790;Parent=gene:HCON_00088790;Name=HCON_00088790;info=method:InterPro accession:IPR005033 description:YEATS %0Amethod:InterPro accession:IPR038704 description:YEATS superfamily
HCON_00083250	773	Yes	Yes	Yes	ID=transcript:HCON_00083250;Parent=gene:HCON_00083250;Name=HCON_00083250;info=method:InterPro accession:IPR002109 description:Glutaredoxin %0Amethod:InterPro accession:IPR014025 description:Glutaredoxin subgroup %0Amethod:InterPro accession:IPR036249 description:Thioredoxin-like superfamily
HCON_00058050	774	Yes	Yes	Yes	ID=transcript:HCON_00058050.1;Parent=gene:HCON_00058050;Name=HCON_00058050.1;info=method:InterPro accession:IPR000330 description:SNF2-related%2C N-terminal domain %0Amethod:InterPro accession:IPR000953 description:Chromo/chromo shadow domain %0Amethod:InterPro accession:IPR001650 description:Helicase%2C C-terminal %0Amethod:InterPro accession:IPR001965 description:Zinc finger%2C PHD-type %0Ameth…
HCON_00110310	775	Yes	Yes	Yes	ID=transcript:HCON_00110310;Parent=gene:HCON_00110310;Name=HCON_00110310;info=method:InterPro accession:IPR004098 description:Prp18 %0Amethod:InterPro accession:IPR014906 description:Pre-mRNA processing factor 4 (PRP4)-like %0Amethod:InterPro accession:IPR036285 description:PRP4-like superfamily %0Amethod:InterPro accession:IPR039979 description:Pre-mRNA-splicing factor 18
HCON_00028750	776	Yes	Yes	Yes	ID=transcript:HCON_00028750.1;Parent=gene:HCON_00028750;Name=HCON_00028750.1;info=method:InterPro accession:IPR000994 description:Peptidase M24 %0Amethod:InterPro accession:IPR011993 description:PH-like domain superfamily %0Amethod:InterPro accession:IPR013719 description:Domain of unknown function DUF1747 %0Amethod:InterPro accession:IPR013953 description:FACT complex subunit Spt16 domain %0Amet…
HCON_00063990	777	Yes	Yes	Yes	ID=transcript:HCON_00063990;Parent=gene:HCON_00063990;Name=HCON_00063990;info=method:InterPro accession:IPR016024 description:Armadillo-type fold %0Amethod:InterPro accession:IPR027417 description:P-loop containing nucleoside triphosphate hydrolase %0Amethod:InterPro accession:IPR031420 description:UPF0669 protein C6orf120 %0Amethod:InterPro accession:IPR038729 description:Rad50/SbcC-type AAA dom…
HCON_00057250	778	Yes	Yes	Yes	ID=transcript:HCON_00057250;Parent=gene:HCON_00057250;Name=HCON_00057250;info=method:InterPro accession:IPR012493 description:Renin receptor-like
HCON_00081890	779	Yes	Yes	Yes	ID=transcript:HCON_00081890;Parent=gene:HCON_00081890;Name=HCON_00081890;info=method:InterPro accession:IPR002020 description:Citrate synthase %0Amethod:InterPro accession:IPR010109 description:Citrate synthase%2C eukaryotic-type %0Amethod:InterPro accession:IPR016142 description:Citrate synthase-like%2C large alpha subdomain %0Amethod:InterPro accession:IPR016143 description:Citrate synthase-lik…
HCON_00127930	780	Yes	Yes	Yes	ID=transcript:HCON_00127930;Parent=gene:HCON_00127930;Name=HCON_00127930;info=method:InterPro accession:IPR000717 description:Proteasome component (PCI) domain %0Amethod:InterPro accession:IPR027528 description:Eukaryotic translation initiation factor 3 subunit M %0Amethod:InterPro accession:IPR036390 description:Winged helix DNA-binding domain superfamily
HCON_00039790	781	Yes	Yes	Yes	ID=transcript:HCON_00039790;Parent=gene:HCON_00039790;Name=HCON_00039790;info=method:InterPro accession:IPR005351 description:Uncharacterised protein family UPF0139
HCON_00194040	782	Yes	Yes	Yes	ID=transcript:HCON_00194040;Parent=gene:HCON_00194040;Name=HCON_00194040;info=method:InterPro accession:IPR001680 description:WD40 repeat %0Amethod:InterPro accession:IPR015943 description:WD40/YVTN repeat-like-containing domain superfamily %0Amethod:InterPro accession:IPR017986 description:WD40-repeat-containing domain %0Amethod:InterPro accession:IPR019775 description:WD40 repeat%2C conserved s…
HCON_00029290	783	Yes	Yes	Yes	ID=transcript:HCON_00029290.1;Parent=gene:HCON_00029290;Name=HCON_00029290.1;info=method:InterPro accession:IPR001841 description:Zinc finger%2C RING-type %0Amethod:InterPro accession:IPR013083 description:Zinc finger%2C RING/FYVE/PHD-type
HCON_00090470	784	Yes	Yes	Yes	ID=transcript:HCON_00090470;Parent=gene:HCON_00090470;Name=HCON_00090470;info=method:InterPro accession:IPR013766 description:Thioredoxin domain %0Amethod:InterPro accession:IPR036249 description:Thioredoxin-like superfamily
HCON_00051630	785	Yes	Yes	Yes	ID=transcript:HCON_00051630;Parent=gene:HCON_00051630;Name=HCON_00051630;info=method:InterPro accession:IPR000235 description:Ribosomal protein S5/S7 %0Amethod:InterPro accession:IPR023798 description:Ribosomal protein S7 domain %0Amethod:InterPro accession:IPR036823 description:Ribosomal protein S7 domain superfamily
HCON_00023790	786	Yes	Yes	Yes	ID=transcript:HCON_00023790;Parent=gene:HCON_00023790;Name=HCON_00023790;info=method:InterPro accession:IPR001441 description:Decaprenyl diphosphate synthase-like %0Amethod:InterPro accession:IPR036424 description:Decaprenyl diphosphate synthase-like superfamily
HCON_00032150	787	Yes	Yes	Yes	ID=transcript:HCON_00032150;Parent=gene:HCON_00032150;Name=HCON_00032150;info=method:InterPro accession:IPR018108 description:Mitochondrial substrate/solute carrier %0Amethod:InterPro accession:IPR023395 description:Mitochondrial carrier domain superfamily
HCON_00073530	788	Yes	No	No	ID=transcript:HCON_00073530.1;Parent=gene:HCON_00073530;Name=HCON_00073530.1
HCON_00037480	789	Yes	Yes	Yes	ID=transcript:HCON_00037480;Parent=gene:HCON_00037480;Name=HCON_00037480;info=method:InterPro accession:IPR006073 description:GTP binding domain %0Amethod:InterPro accession:IPR014813 description:Guanine nucleotide-binding protein-like 3%2C N-terminal domain %0Amethod:InterPro accession:IPR023179 description:GTP-binding protein%2C orthogonal bundle domain superfamily %0Amethod:InterPro accession:…
HCON_00079570	790	Yes	Yes	Yes	ID=transcript:HCON_00079570;Parent=gene:HCON_00079570;Name=HCON_00079570;info=method:InterPro accession:IPR003674 description:Oligosaccharyl transferase%2C STT3 subunit
HCON_00114400	791	Yes	Yes	Yes	ID=transcript:HCON_00114400;Parent=gene:HCON_00114400;Name=HCON_00114400;info=method:InterPro accession:IPR000727 description:Target SNARE coiled-coil homology domain %0Amethod:InterPro accession:IPR039897 description:BET1-like protein %0Amethod:InterPro accession:IPR039899 description:BET1%2C SNARE domain
HCON_00086930	792	Yes	No	No	ID=transcript:HCON_00086930;Parent=gene:HCON_00086930;Name=HCON_00086930;info=method:InterPro accession:IPR002475 description:Bcl2-like %0Amethod:InterPro accession:IPR003093 description:Apoptosis regulator%2C Bcl-2 protein%2C BH4 %0Amethod:InterPro accession:IPR026298 description:Blc2 family %0Amethod:InterPro accession:IPR036834 description:Blc2-like superfamily
HCON_00078590	793	Yes	Yes	Yes	ID=transcript:HCON_00078590;Parent=gene:HCON_00078590;Name=HCON_00078590;info=method:InterPro accession:IPR004843 description:Calcineurin-like phosphoesterase domain%2C ApaH type %0Amethod:InterPro accession:IPR006186 description:Serine/threonine-specific protein phosphatase/bis(5-nucleosyl)-tetraphosphatase %0Amethod:InterPro accession:IPR029052 description:Metallo-dependent phosphatase-like
HCON_00001330	794	Yes	Yes	Yes	ID=transcript:HCON_00001330;Parent=gene:HCON_00001330;Name=HCON_00001330;info=method:InterPro accession:IPR016668 description:NADH dehydrogenase [ubiquinone] iron-sulfur protein 6%2C mitochondrial %0Amethod:InterPro accession:IPR019401 description:Zinc finger%2C CHCC-type
HCON_00066710	795	Yes	Yes	Yes	ID=transcript:HCON_00066710;Parent=gene:HCON_00066710;Name=HCON_00066710;info=method:InterPro accession:IPR003204 description:Cytochrome c oxidase%2C subunit Va/VI %0Amethod:InterPro accession:IPR036545 description:Cytochrome c oxidase%2C subunit Va/VI superfamily
HCON_00105200	796	Yes	Yes	Yes	ID=transcript:HCON_00105200;Parent=gene:HCON_00105200;Name=HCON_00105200;info=method:InterPro accession:IPR006095 description:Glutamate/phenylalanine/leucine/valine dehydrogenase %0Amethod:InterPro accession:IPR006096 description:Glutamate/phenylalanine/leucine/valine dehydrogenase%2C C-terminal %0Amethod:InterPro accession:IPR006097 description:Glutamate/phenylalanine/leucine/valine dehydrogenas…
HCON_00001560	797	Yes	No	Yes	ID=transcript:HCON_00001560;Parent=gene:HCON_00001560;Name=HCON_00001560;info=method:InterPro accession:IPR009643 description:Heat shock factor binding 1
HCON_00004950	798	Yes	Yes	Yes	ID=transcript:HCON_00004950;Parent=gene:HCON_00004950;Name=HCON_00004950;info=method:InterPro accession:IPR003029 description:S1 domain %0Amethod:InterPro accession:IPR005576 description:RNA polymerase Rpb7-like %2C N-terminal %0Amethod:InterPro accession:IPR012340 description:Nucleic acid-binding%2C OB-fold %0Amethod:InterPro accession:IPR022967 description:RNA-binding domain%2C S1 %0Amethod:Int…
HCON_00190890	799	Yes	Yes	Yes	ID=transcript:HCON_00190890;Parent=gene:HCON_00190890;Name=HCON_00190890;info=method:InterPro accession:IPR001005 description:SANT/Myb domain %0Amethod:InterPro accession:IPR013087 description:Zinc finger C2H2-type %0Amethod:InterPro accession:IPR017884 description:SANT domain
HCON_00024320	800	Yes	Yes	Yes	ID=transcript:HCON_00024320;Parent=gene:HCON_00024320;Name=HCON_00024320;info=method:InterPro accession:IPR006575 description:RWD domain %0Amethod:InterPro accession:IPR016135 description:Ubiquitin-conjugating enzyme/RWD-like %0Amethod:InterPro accession:IPR032378 description:ZC3H15/TMA46 family%2C C-terminal %0Amethod:InterPro accession:IPR040213 description:GIR2-like
HCON_00161250	801	Yes	Yes	Yes	ID=transcript:HCON_00161250;Parent=gene:HCON_00161250;Name=HCON_00161250;info=method:InterPro accession:IPR000182 description:GNAT domain %0Amethod:InterPro accession:IPR016181 description:Acyl-CoA N-acyltransferase
HCON_00053200	802	Yes	No	Yes	ID=transcript:HCON_00053200;Parent=gene:HCON_00053200;Name=HCON_00053200;info=method:InterPro accession:IPR012336 description:Thioredoxin-like fold %0Amethod:InterPro accession:IPR013766 description:Thioredoxin domain %0Amethod:InterPro accession:IPR029519 description:Nucleoredoxin-like protein 2 %0Amethod:InterPro accession:IPR036249 description:Thioredoxin-like superfamily
HCON_00003080	803	Yes	Yes	Yes	ID=transcript:HCON_00003080;Parent=gene:HCON_00003080;Name=HCON_00003080;info=method:InterPro accession:IPR000719 description:Protein kinase domain %0Amethod:InterPro accession:IPR008271 description:Serine/threonine-protein kinase%2C active site %0Amethod:InterPro accession:IPR011009 description:Protein kinase-like domain superfamily %0Amethod:InterPro accession:IPR017441 description:Protein kina…
HCON_00051860	804	Yes	Yes	Yes	ID=transcript:HCON_00051860;Parent=gene:HCON_00051860;Name=HCON_00051860;info=method:InterPro accession:IPR001452 description:SH3 domain %0Amethod:InterPro accession:IPR007223 description:Peroxin 13%2C N-terminal %0Amethod:InterPro accession:IPR035463 description:Peroxin 13 %0Amethod:InterPro accession:IPR036028 description:SH3-like domain superfamily
HCON_00094040	805	Yes	Yes	Yes	ID=transcript:HCON_00094040;Parent=gene:HCON_00094040;Name=HCON_00094040;info=method:InterPro accession:IPR000340 description:Dual specificity phosphatase%2C catalytic domain %0Amethod:InterPro accession:IPR000387 description:Tyrosine specific protein phosphatases domain %0Amethod:InterPro accession:IPR003595 description:Protein-tyrosine phosphatase%2C catalytic %0Amethod:InterPro accession:IPR01…
HCON_00023170	806	Yes	No	No	ID=transcript:HCON_00023170;Parent=gene:HCON_00023170;Name=HCON_00023170
HCON_00080850	807	Yes	Yes	Yes	ID=transcript:HCON_00080850;Parent=gene:HCON_00080850;Name=HCON_00080850;info=method:InterPro accession:IPR019178 description:Phosphatidylinositol 4%2C5-bisphosphate 4-phosphatase
HCON_00011280	808	Yes	Yes	Yes	ID=transcript:HCON_00011280;Parent=gene:HCON_00011280;Name=HCON_00011280;info=method:InterPro accession:IPR001715 description:Calponin homology domain %0Amethod:InterPro accession:IPR004953 description:EB1%2C C-terminal %0Amethod:InterPro accession:IPR027328 description:Microtubule-associated protein RP/EB %0Amethod:InterPro accession:IPR036133 description:EB1%2C C-terminal domain superfamily %0A…
HCON_00070060	809	Yes	Yes	No	ID=transcript:HCON_00070060;Parent=gene:HCON_00070060;Name=HCON_00070060;info=method:InterPro accession:IPR003736 description:Phenylacetic acid degradation-related domain %0Amethod:InterPro accession:IPR006683 description:Thioesterase domain %0Amethod:InterPro accession:IPR029069 description:HotDog domain superfamily %0Amethod:InterPro accession:IPR039298 description:Acyl-coenzyme A thioesterase …
HCON_00065890	810	Yes	Yes	Yes	ID=transcript:HCON_00065890;Parent=gene:HCON_00065890;Name=HCON_00065890;info=method:InterPro accession:IPR000357 description:HEAT repeat %0Amethod:InterPro accession:IPR011989 description:Armadillo-like helical %0Amethod:InterPro accession:IPR016024 description:Armadillo-type fold %0Amethod:InterPro accession:IPR021133 description:HEAT%2C type 2 %0Amethod:InterPro accession:IPR024372 description…
HCON_00090460	811	Yes	Yes	Yes	ID=transcript:HCON_00090460;Parent=gene:HCON_00090460;Name=HCON_00090460;info=method:InterPro accession:IPR003439 description:ABC transporter-like %0Amethod:InterPro accession:IPR003593 description:AAA+ ATPase domain %0Amethod:InterPro accession:IPR017871 description:ABC transporter%2C conserved site %0Amethod:InterPro accession:IPR027417 description:P-loop containing nucleoside triphosphate hydr…
HCON_00124750	812	Yes	Yes	Yes	ID=transcript:HCON_00124750;Parent=gene:HCON_00124750;Name=HCON_00124750;info=method:InterPro accession:IPR006113 description:6-phosphogluconate dehydrogenase%2C decarboxylating %0Amethod:InterPro accession:IPR006114 description:6-phosphogluconate dehydrogenase%2C C-terminal %0Amethod:InterPro accession:IPR006115 description:6-phosphogluconate dehydrogenase%2C NADP-binding %0Amethod:InterPro acce…
HCON_00010380	813	Yes	Yes	Yes	ID=transcript:HCON_00010380;Parent=gene:HCON_00010380;Name=HCON_00010380;info=method:InterPro accession:IPR001005 description:SANT/Myb domain %0Amethod:InterPro accession:IPR008468 description:DNA methyltransferase 1-associated 1 %0Amethod:InterPro accession:IPR027109 description:SWR1-complex protein 4/DNA methyltransferase 1-associated protein 1 %0Amethod:InterPro accession:IPR032563 description…
HCON_00024650	814	Yes	Yes	Yes	ID=transcript:HCON_00024650;Parent=gene:HCON_00024650;Name=HCON_00024650;info=method:InterPro accession:IPR002769 description:Translation initiation factor IF6
HCON_00018960	815	Yes	Yes	Yes	ID=transcript:HCON_00018960;Parent=gene:HCON_00018960;Name=HCON_00018960;info=method:InterPro accession:IPR000504 description:RNA recognition motif domain %0Amethod:InterPro accession:IPR012677 description:Nucleotide-binding alpha-beta plait domain superfamily %0Amethod:InterPro accession:IPR035979 description:RNA-binding domain superfamily
HCON_00007430	816	Yes	Yes	Yes	ID=transcript:HCON_00007430;Parent=gene:HCON_00007430;Name=HCON_00007430;info=method:InterPro accession:IPR000504 description:RNA recognition motif domain %0Amethod:InterPro accession:IPR012677 description:Nucleotide-binding alpha-beta plait domain superfamily %0Amethod:InterPro accession:IPR034150 description:SF3B6%2C RNA recognition motif %0Amethod:InterPro accession:IPR035979 description:RNA-b…
HCON_00011480	817	Yes	Yes	Yes	ID=transcript:HCON_00011480;Parent=gene:HCON_00011480;Name=HCON_00011480;info=method:InterPro accession:IPR000504 description:RNA recognition motif domain %0Amethod:InterPro accession:IPR002344 description:Lupus La protein %0Amethod:InterPro accession:IPR006630 description:La-type HTH domain %0Amethod:InterPro accession:IPR012677 description:Nucleotide-binding alpha-beta plait domain superfamily …
HCON_00099160	818	Yes	Yes	Yes	ID=transcript:HCON_00099160.1;Parent=gene:HCON_00099160;Name=HCON_00099160.1;info=method:InterPro accession:IPR007248 description:Mpv17/PMP22
HCON_00010640	819	Yes	Yes	Yes	ID=transcript:HCON_00010640;Parent=gene:HCON_00010640;Name=HCON_00010640;info=method:InterPro accession:IPR003126 description:Zinc finger%2C UBR-type %0Amethod:InterPro accession:IPR003769 description:Adaptor protein ClpS%2C core %0Amethod:InterPro accession:IPR014719 description:Ribosomal protein L7/L12%2C C-terminal/adaptor protein ClpS-like %0Amethod:InterPro accession:IPR036390 description:Wi…
HCON_00016880	820	Yes	Yes	Yes	ID=transcript:HCON_00016880;Parent=gene:HCON_00016880;Name=HCON_00016880;info=method:InterPro accession:IPR001857 description:Ribosomal protein L19 %0Amethod:InterPro accession:IPR008991 description:Translation protein SH3-like domain superfamily %0Amethod:InterPro accession:IPR038657 description:Ribosomal protein L19 superfamily
HCON_00017920	821	Yes	Yes	Yes	ID=transcript:HCON_00017920;Parent=gene:HCON_00017920;Name=HCON_00017920;info=method:InterPro accession:IPR002130 description:Cyclophilin-type peptidyl-prolyl cis-trans isomerase domain %0Amethod:InterPro accession:IPR020892 description:Cyclophilin-type peptidyl-prolyl cis-trans isomerase%2C conserved site %0Amethod:InterPro accession:IPR029000 description:Cyclophilin-like domain superfamily
HCON_00069390	822	Yes	Yes	Yes	ID=transcript:HCON_00069390;Parent=gene:HCON_00069390;Name=HCON_00069390
HCON_00074030	823	Yes	Yes	Yes	ID=transcript:HCON_00074030;Parent=gene:HCON_00074030;Name=HCON_00074030;info=method:InterPro accession:IPR000582 description:Acyl-CoA-binding protein%2C ACBP %0Amethod:InterPro accession:IPR002110 description:Ankyrin repeat %0Amethod:InterPro accession:IPR014352 description:FERM/acyl-CoA-binding protein superfamily %0Amethod:InterPro accession:IPR020683 description:Ankyrin repeat-containing doma…
HCON_00022340	824	Yes	Yes	Yes	ID=transcript:HCON_00022340;Parent=gene:HCON_00022340;Name=HCON_00022340;info=method:InterPro accession:IPR001164 description:Arf GTPase activating protein %0Amethod:InterPro accession:IPR037278 description:ARFGAP/RecO-like zinc finger %0Amethod:InterPro accession:IPR038508 description:ArfGAP domain superfamily
HCON_00111260	825	Yes	Yes	Yes	ID=transcript:HCON_00111260;Parent=gene:HCON_00111260;Name=HCON_00111260;info=method:InterPro accession:IPR000504 description:RNA recognition motif domain %0Amethod:InterPro accession:IPR012677 description:Nucleotide-binding alpha-beta plait domain superfamily %0Amethod:InterPro accession:IPR035979 description:RNA-binding domain superfamily %0Amethod:InterPro accession:IPR037366 description:BOULE…
HCON_00094130	826	Yes	Yes	Yes	ID=transcript:HCON_00094130;Parent=gene:HCON_00094130;Name=HCON_00094130;info=method:InterPro accession:IPR000504 description:RNA recognition motif domain %0Amethod:InterPro accession:IPR012677 description:Nucleotide-binding alpha-beta plait domain superfamily %0Amethod:InterPro accession:IPR035979 description:RNA-binding domain superfamily
HCON_00032220	827	Yes	Yes	Yes	ID=transcript:HCON_00032220;Parent=gene:HCON_00032220;Name=HCON_00032220;info=method:InterPro accession:IPR001623 description:DnaJ domain %0Amethod:InterPro accession:IPR036869 description:Chaperone J-domain superfamily
HCON_00186600	828	Yes	Yes	Yes	ID=transcript:HCON_00186600;Parent=gene:HCON_00186600;Name=HCON_00186600;info=method:InterPro accession:IPR002048 description:EF-hand domain %0Amethod:InterPro accession:IPR011992 description:EF-hand domain pair %0Amethod:InterPro accession:IPR018247 description:EF-Hand 1%2C calcium-binding site
HCON_00081490	829	Yes	No	No	ID=transcript:HCON_00081490;Parent=gene:HCON_00081490;Name=HCON_00081490;info=method:InterPro accession:IPR027973 description:Protein of unknown function DUF4602
HCON_00010750	830	Yes	Yes	Yes	ID=transcript:HCON_00010750;Parent=gene:HCON_00010750;Name=HCON_00010750;info=method:InterPro accession:IPR002687 description:Nop domain %0Amethod:InterPro accession:IPR012976 description:NOSIC %0Amethod:InterPro accession:IPR019175 description:Prp31 C-terminal %0Amethod:InterPro accession:IPR027105 description:U4/U6 small nuclear ribonucleoprotein Prp31 %0Amethod:InterPro accession:IPR029012 des…
HCON_00098210	831	Yes	Yes	Yes	ID=transcript:HCON_00098210;Parent=gene:HCON_00098210;Name=HCON_00098210;info=method:InterPro accession:IPR007763 description:NADH dehydrogenase [ubiquinone] 1 alpha subcomplex subunit 12
HCON_00008850	832	Yes	Yes	Yes	ID=transcript:HCON_00008850;Parent=gene:HCON_00008850;Name=HCON_00008850;info=method:InterPro accession:IPR009543 description:Vacuolar protein sorting-associated protein 13%2C SHR-binding domain %0Amethod:InterPro accession:IPR015412 description:Autophagy-related%2C C-terminal %0Amethod:InterPro accession:IPR026847 description:Vacuolar protein sorting-associated protein 13 %0Amethod:InterPro acce…
HCON_00055210	833	Yes	Yes	Yes	ID=transcript:HCON_00055210;Parent=gene:HCON_00055210;Name=HCON_00055210;info=method:InterPro accession:IPR001806 description:Small GTPase %0Amethod:InterPro accession:IPR005225 description:Small GTP-binding protein domain %0Amethod:InterPro accession:IPR008387 description:ATP synthase-coupling factor 6%2C mitochondrial %0Amethod:InterPro accession:IPR020849 description:Small GTPase superfamily%2…
HCON_00032360	834	Yes	Yes	Yes	ID=transcript:HCON_00032360.1;Parent=gene:HCON_00032360;Name=HCON_00032360.1;info=method:InterPro accession:IPR016900 description:Alpha-2-glucosyltransferase Alg10
HCON_00083180	835	Yes	Yes	Yes	ID=transcript:HCON_00083180;Parent=gene:HCON_00083180;Name=HCON_00083180;info=method:InterPro accession:IPR000717 description:Proteasome component (PCI) domain %0Amethod:InterPro accession:IPR027512 description:Eukaryotic translation initiation factor 3 subunit A
HCON_00074500	836	Yes	Yes	Yes	ID=transcript:HCON_00074500;Parent=gene:HCON_00074500;Name=HCON_00074500;info=method:InterPro accession:IPR007204 description:Actin-related protein 2/3 complex subunit 3 %0Amethod:InterPro accession:IPR036753 description:Actin-related protein 2/3 complex subunit 3 superfamily
HCON_00036790	837	No	No	No	ID=transcript:HCON_00036790.1;Parent=gene:HCON_00036790;Name=HCON_00036790.1
HCON_00122540	838	No	No	No	ID=transcript:HCON_00122540.1;Parent=gene:HCON_00122540;Name=HCON_00122540.1
HCON_00073490	839	Yes	Yes	Yes	ID=transcript:HCON_00073490;Parent=gene:HCON_00073490;Name=HCON_00073490;info=method:InterPro accession:IPR001790 description:Ribosomal protein L10P %0Amethod:InterPro accession:IPR033867 description:Ribosome assembly factor Mrt4 %0Amethod:InterPro accession:IPR040637 description:60S ribosomal protein L10P%2C insertion domain
HCON_00145980	840	Yes	Yes	Yes	ID=transcript:HCON_00145980;Parent=gene:HCON_00145980;Name=HCON_00145980;info=method:InterPro accession:IPR002328 description:Alcohol dehydrogenase%2C zinc-type%2C conserved site %0Amethod:InterPro accession:IPR011032 description:GroES-like superfamily %0Amethod:InterPro accession:IPR013149 description:Alcohol dehydrogenase%2C C-terminal %0Amethod:InterPro accession:IPR013154 description:Alcohol …
HCON_00065525	841	Yes	Yes	Yes	ID=transcript:HCON_00065525;Parent=gene:HCON_00065525;Name=HCON_00065525;info=method:InterPro accession:IPR000352 description:Peptide chain release factor class I/class II
HCON_00094360	842	Yes	Yes	Yes	ID=transcript:HCON_00094360;Parent=gene:HCON_00094360;Name=HCON_00094360;info=method:InterPro accession:IPR005062 description:SAC3/GANP/THP3
HCON_00159040	843	Yes	No	No	ID=transcript:HCON_00159040;Parent=gene:HCON_00159040;Name=HCON_00159040
HCON_00122780	844	Yes	Yes	Yes	ID=transcript:HCON_00122780;Parent=gene:HCON_00122780;Name=HCON_00122780;info=method:InterPro accession:IPR026770 description:Ribonuclease kappa
HCON_00096000	845	Yes	Yes	Yes	ID=transcript:HCON_00096000;Parent=gene:HCON_00096000;Name=HCON_00096000;info=method:InterPro accession:IPR001608 description:Alanine racemase%2C N-terminal %0Amethod:InterPro accession:IPR011078 description:Pyridoxal phosphate homeostasis protein %0Amethod:InterPro accession:IPR029066 description:PLP-binding barrel
HCON_00106670	846	Yes	No	No	ID=transcript:HCON_00106670;Parent=gene:HCON_00106670;Name=HCON_00106670;info=method:InterPro accession:IPR001878 description:Zinc finger%2C CCHC-type %0Amethod:InterPro accession:IPR036875 description:Zinc finger%2C CCHC-type superfamily
HCON_00129220	847	Yes	Yes	Yes	ID=transcript:HCON_00129220;Parent=gene:HCON_00129220;Name=HCON_00129220;info=method:InterPro accession:IPR008921 description:DNA polymerase III%2C clamp loader complex%2C gamma/delta/delta subunit%2C C-terminal %0Amethod:InterPro accession:IPR027417 description:P-loop containing nucleoside triphosphate hydrolase
HCON_00070590	848	Yes	Yes	Yes	ID=transcript:HCON_00070590;Parent=gene:HCON_00070590;Name=HCON_00070590;info=method:InterPro accession:IPR019153 description:DDRGK domain containing protein %0Amethod:InterPro accession:IPR036388 description:Winged helix-like DNA-binding domain superfamily %0Amethod:InterPro accession:IPR036390 description:Winged helix DNA-binding domain superfamily
HCON_00124440	849	Yes	No	No	ID=transcript:HCON_00124440;Parent=gene:HCON_00124440;Name=HCON_00124440
HCON_00059930	850	Yes	Yes	Yes	ID=transcript:HCON_00059930;Parent=gene:HCON_00059930;Name=HCON_00059930;info=method:InterPro accession:IPR000340 description:Dual specificity phosphatase%2C catalytic domain %0Amethod:InterPro accession:IPR000387 description:Tyrosine specific protein phosphatases domain %0Amethod:InterPro accession:IPR001763 description:Rhodanese-like domain %0Amethod:InterPro accession:IPR003323 description:OTU…
HCON_00085390	851	Yes	No	No	ID=transcript:HCON_00085390;Parent=gene:HCON_00085390;Name=HCON_00085390
HCON_00123140	852	Yes	Yes	Yes	ID=transcript:HCON_00123140;Parent=gene:HCON_00123140;Name=HCON_00123140;info=method:InterPro accession:IPR015876 description:Acyl-CoA desaturase
HCON_00049140	853	Yes	No	No	ID=transcript:HCON_00049140;Parent=gene:HCON_00049140;Name=HCON_00049140;info=method:InterPro accession:IPR008518 description:Mff/Tango-11 %0Amethod:InterPro accession:IPR039433 description:Mff-like domain
HCON_00035640	854	Yes	Yes	Yes	ID=transcript:HCON_00035640;Parent=gene:HCON_00035640;Name=HCON_00035640;info=method:InterPro accession:IPR006977 description:Yip1 domain %0Amethod:InterPro accession:IPR039765 description:Protein Yip5/YIPF1/YIPF2
HCON_00004360	855	Yes	Yes	Yes	ID=transcript:HCON_00004360;Parent=gene:HCON_00004360;Name=HCON_00004360;info=method:InterPro accession:IPR007715 description:Ubiquinone biosynthesis protein Coq4 %0Amethod:InterPro accession:IPR007853 description:Zinc finger%2C DNL-type %0Amethod:InterPro accession:IPR027540 description:Ubiquinone biosynthesis protein Coq4%2C eukaryotes
HCON_00001700	856	Yes	Yes	Yes	ID=transcript:HCON_00001700;Parent=gene:HCON_00001700;Name=HCON_00001700;info=method:InterPro accession:IPR001650 description:Helicase%2C C-terminal %0Amethod:InterPro accession:IPR011545 description:DEAD/DEAH box helicase domain %0Amethod:InterPro accession:IPR014001 description:Helicase superfamily 1/2%2C ATP-binding domain %0Amethod:InterPro accession:IPR014014 description:RNA helicase%2C DEAD…
HCON_00111290	857	Yes	Yes	Yes	ID=transcript:HCON_00111290.1;Parent=gene:HCON_00111290;Name=HCON_00111290.1;info=method:InterPro accession:IPR000889 description:Glutathione peroxidase %0Amethod:InterPro accession:IPR029759 description:Glutathione peroxidase active site %0Amethod:InterPro accession:IPR036249 description:Thioredoxin-like superfamily
HCON_00016970	858	Yes	Yes	Yes	ID=transcript:HCON_00016970.1;Parent=gene:HCON_00016970;Name=HCON_00016970.1;info=method:InterPro accession:IPR002048 description:EF-hand domain %0Amethod:InterPro accession:IPR011992 description:EF-hand domain pair %0Amethod:InterPro accession:IPR018247 description:EF-Hand 1%2C calcium-binding site
HCON_00129550	859	Yes	Yes	Yes	ID=transcript:HCON_00129550;Parent=gene:HCON_00129550;Name=HCON_00129550;info=method:InterPro accession:IPR001680 description:WD40 repeat %0Amethod:InterPro accession:IPR015943 description:WD40/YVTN repeat-like-containing domain superfamily %0Amethod:InterPro accession:IPR017986 description:WD40-repeat-containing domain %0Amethod:InterPro accession:IPR036322 description:WD40-repeat-containing dom…
HCON_00122700	860	Yes	Yes	Yes	ID=transcript:HCON_00122700;Parent=gene:HCON_00122700;Name=HCON_00122700;info=method:InterPro accession:IPR000629 description:ATP-dependent RNA helicase DEAD-box%2C conserved site %0Amethod:InterPro accession:IPR001650 description:Helicase%2C C-terminal %0Amethod:InterPro accession:IPR011545 description:DEAD/DEAH box helicase domain %0Amethod:InterPro accession:IPR014001 description:Helicase supe…
HCON_00049850	861	Yes	Yes	Yes	ID=transcript:HCON_00049850.1;Parent=gene:HCON_00049850;Name=HCON_00049850.1;info=method:InterPro accession:IPR002553 description:Clathrin/coatomer adaptor%2C adaptin-like%2C N-terminal %0Amethod:InterPro accession:IPR011989 description:Armadillo-like helical %0Amethod:InterPro accession:IPR016024 description:Armadillo-type fold %0Amethod:InterPro accession:IPR017105 description:Adaptor protein c…
HCON_00065520	862	Yes	Yes	Yes	ID=transcript:HCON_00065520;Parent=gene:HCON_00065520;Name=HCON_00065520;info=method:InterPro accession:IPR001680 description:WD40 repeat %0Amethod:InterPro accession:IPR006594 description:LIS1 homology motif %0Amethod:InterPro accession:IPR015943 description:WD40/YVTN repeat-like-containing domain superfamily %0Amethod:InterPro accession:IPR017986 description:WD40-repeat-containing domain %0Amet…
HCON_00022940	863	Yes	Yes	Yes	ID=transcript:HCON_00022940;Parent=gene:HCON_00022940;Name=HCON_00022940;info=method:InterPro accession:IPR000467 description:G-patch domain
HCON_00019380	864	Yes	Yes	Yes	ID=transcript:HCON_00019380;Parent=gene:HCON_00019380;Name=HCON_00019380;info=method:InterPro accession:IPR006594 description:LIS1 homology motif %0Amethod:InterPro accession:IPR006595 description:CTLH%2C C-terminal LisH motif %0Amethod:InterPro accession:IPR013144 description:CRA domain %0Amethod:InterPro accession:IPR024964 description:CTLH/CRA C-terminal to LisH motif domain %0Amethod:InterPro…
HCON_00155910	865	Yes	Yes	Yes	ID=transcript:HCON_00155910;Parent=gene:HCON_00155910;Name=HCON_00155910;info=method:InterPro accession:IPR000682 description:Protein-L-isoaspartate(D-aspartate) O-methyltransferase %0Amethod:InterPro accession:IPR029063 description:S-adenosyl-L-methionine-dependent methyltransferase
HCON_00023240	866	Yes	Yes	Yes	ID=transcript:HCON_00023240;Parent=gene:HCON_00023240;Name=HCON_00023240;info=method:InterPro accession:IPR006084 description:XPG/Rad2 endonuclease %0Amethod:InterPro accession:IPR006085 description:XPG N-terminal %0Amethod:InterPro accession:IPR006086 description:XPG-I domain %0Amethod:InterPro accession:IPR008918 description:Helix-hairpin-helix motif%2C class 2 %0Amethod:InterPro accession:IPR0…
HCON_00124470	867	Yes	Yes	Yes	ID=transcript:HCON_00124470;Parent=gene:HCON_00124470;Name=HCON_00124470;info=method:InterPro accession:IPR003593 description:AAA+ ATPase domain %0Amethod:InterPro accession:IPR010995 description:DNA repair Rad51/transcription factor NusA%2C alpha-helical %0Amethod:InterPro accession:IPR013632 description:DNA recombination and repair protein Rad51-like%2C C-terminal %0Amethod:InterPro accession:I…
HCON_00080430	868	Yes	Yes	Yes	ID=transcript:HCON_00080430;Parent=gene:HCON_00080430;Name=HCON_00080430;info=method:InterPro accession:IPR002194 description:Chaperonin TCP-1%2C conserved site %0Amethod:InterPro accession:IPR002423 description:Chaperonin Cpn60/TCP-1 family %0Amethod:InterPro accession:IPR012722 description:T-complex protein 1%2C zeta subunit %0Amethod:InterPro accession:IPR017998 description:Chaperone tailless …
HCON_00078620	869	Yes	Yes	Yes	ID=transcript:HCON_00078620;Parent=gene:HCON_00078620;Name=HCON_00078620;info=method:InterPro accession:IPR010541 description:Domain of unknown function DUF1115 %0Amethod:InterPro accession:IPR013881 description:Pre-mRNA-splicing factor 3 %0Amethod:InterPro accession:IPR027104 description:U4/U6 small nuclear ribonucleoprotein Prp3
HCON_00151790	870	Yes	Yes	Yes	ID=transcript:HCON_00151790;Parent=gene:HCON_00151790;Name=HCON_00151790;info=method:InterPro accession:IPR007148 description:Small-subunit processome%2C Utp12
HCON_00077870	871	Yes	Yes	Yes	ID=transcript:HCON_00077870;Parent=gene:HCON_00077870;Name=HCON_00077870;info=method:InterPro accession:IPR000571 description:Zinc finger%2C CCCH-type %0Amethod:InterPro accession:IPR001841 description:Zinc finger%2C RING-type %0Amethod:InterPro accession:IPR013083 description:Zinc finger%2C RING/FYVE/PHD-type %0Amethod:InterPro accession:IPR017907 description:Zinc finger%2C RING-type%2C conserve…
HCON_00068780	872	Yes	Yes	Yes	ID=transcript:HCON_00068780;Parent=gene:HCON_00068780;Name=HCON_00068780;info=method:InterPro accession:IPR001199 description:Cytochrome b5-like heme/steroid binding domain %0Amethod:InterPro accession:IPR036400 description:Cytochrome b5-like heme/steroid binding domain superfamily
HCON_00192900	873	Yes	Yes	Yes	ID=transcript:HCON_00192900;Parent=gene:HCON_00192900;Name=HCON_00192900;info=method:InterPro accession:IPR003607 description:HD/PDEase domain %0Amethod:InterPro accession:IPR006674 description:HD domain %0Amethod:InterPro accession:IPR039356 description:Metal-dependent nucleoside 5'-monophosphatase
HCON_00013770	874	Yes	Yes	Yes	ID=transcript:HCON_00013770;Parent=gene:HCON_00013770;Name=HCON_00013770;info=method:InterPro accession:IPR007266 description:Endoplasmic reticulum oxidoreductin 1 %0Amethod:InterPro accession:IPR037192 description:ERO1-like superfamily
HCON_00157570	875	Yes	Yes	Yes	ID=transcript:HCON_00157570;Parent=gene:HCON_00157570;Name=HCON_00157570;info=method:InterPro accession:IPR003107 description:HAT (Half-A-TPR) repeat %0Amethod:InterPro accession:IPR011990 description:Tetratricopeptide-like helical domain superfamily %0Amethod:InterPro accession:IPR013026 description:Tetratricopeptide repeat-containing domain
HCON_00071280	876	Yes	Yes	Yes	ID=transcript:HCON_00071280;Parent=gene:HCON_00071280;Name=HCON_00071280;info=method:InterPro accession:IPR008914 description:Phosphatidylethanolamine-binding protein %0Amethod:InterPro accession:IPR035810 description:Phosphatidylethanolamine-binding protein%2C eukaryotic %0Amethod:InterPro accession:IPR036610 description:PEBP-like superfamily
HCON_00019820	877	Yes	Yes	Yes	ID=transcript:HCON_00019820;Parent=gene:HCON_00019820;Name=HCON_00019820;info=method:InterPro accession:IPR000795 description:Transcription factor%2C GTP-binding domain %0Amethod:InterPro accession:IPR004160 description:Translation elongation factor EFTu/EF1A%2C C-terminal %0Amethod:InterPro accession:IPR004161 description:Translation elongation factor EFTu-like%2C domain 2 %0Amethod:InterPro acc…
HCON_00069450	878	Yes	Yes	Yes	ID=transcript:HCON_00069450;Parent=gene:HCON_00069450;Name=HCON_00069450;info=method:InterPro accession:IPR000456 description:Ribosomal protein L17 %0Amethod:InterPro accession:IPR036373 description:Ribosomal protein L17 superfamily
HCON_00090440	879	Yes	Yes	Yes	ID=transcript:HCON_00090440;Parent=gene:HCON_00090440;Name=HCON_00090440;info=method:InterPro accession:IPR002877 description:Ribosomal RNA methyltransferase FtsJ domain %0Amethod:InterPro accession:IPR012920 description:Ribosomal RNA methyltransferase%2C Spb1%2C C-terminal %0Amethod:InterPro accession:IPR015507 description:Ribosomal RNA large subunit methyltransferase E %0Amethod:InterPro access…
HCON_00124280	880	Yes	Yes	Yes	ID=transcript:HCON_00124280;Parent=gene:HCON_00124280;Name=HCON_00124280;info=method:InterPro accession:IPR000504 description:RNA recognition motif domain %0Amethod:InterPro accession:IPR012677 description:Nucleotide-binding alpha-beta plait domain superfamily %0Amethod:InterPro accession:IPR034220 description:RBM34%2C RNA recognition motif 1 %0Amethod:InterPro accession:IPR035979 description:RNA…
HCON_00036600	881	Yes	Yes	Yes	ID=transcript:HCON_00036600;Parent=gene:HCON_00036600;Name=HCON_00036600;info=method:InterPro accession:IPR001611 description:Leucine-rich repeat %0Amethod:InterPro accession:IPR003591 description:Leucine-rich repeat%2C typical subtype %0Amethod:InterPro accession:IPR032675 description:Leucine-rich repeat domain superfamily
HCON_00190430	882	Yes	Yes	Yes	ID=transcript:HCON_00190430.1;Parent=gene:HCON_00190430;Name=HCON_00190430.1;info=method:InterPro accession:IPR004821 description:Cytidyltransferase-like domain %0Amethod:InterPro accession:IPR014729 description:Rossmann-like alpha/beta/alpha sandwich fold %0Amethod:InterPro accession:IPR041723 description:CTP:phosphocholine cytidylyltransferase domain
HCON_00071000	883	Yes	Yes	Yes	ID=transcript:HCON_00071000;Parent=gene:HCON_00071000;Name=HCON_00071000;info=method:InterPro accession:IPR007304 description:TAP46-like protein %0Amethod:InterPro accession:IPR038511 description:TAP42/TAP46-like superfamily
HCON_00006820	884	Yes	No	No	ID=transcript:HCON_00006820.1;Parent=gene:HCON_00006820;Name=HCON_00006820.1
HCON_00037940	885	Yes	No	No	ID=transcript:HCON_00037940;Parent=gene:HCON_00037940;Name=HCON_00037940;info=method:InterPro accession:IPR000504 description:RNA recognition motif domain %0Amethod:InterPro accession:IPR010912 description:Spen paralogue/orthologue C-terminal%2C metazoa %0Amethod:InterPro accession:IPR012677 description:Nucleotide-binding alpha-beta plait domain superfamily %0Amethod:InterPro accession:IPR012921 …
HCON_00056540	886	Yes	Yes	Yes	ID=transcript:HCON_00056540;Parent=gene:HCON_00056540;Name=HCON_00056540;info=method:InterPro accession:IPR004045 description:Glutathione S-transferase%2C N-terminal %0Amethod:InterPro accession:IPR004046 description:Glutathione S-transferase%2C C-terminal %0Amethod:InterPro accession:IPR010987 description:Glutathione S-transferase%2C C-terminal-like %0Amethod:InterPro accession:IPR036249 descrip…
HCON_00067870	887	Yes	Yes	Yes	ID=transcript:HCON_00067870.1;Parent=gene:HCON_00067870;Name=HCON_00067870.1;info=method:InterPro accession:IPR004788 description:Ribose 5-phosphate isomerase%2C type A %0Amethod:InterPro accession:IPR037171 description:NagB/RpiA transferase-like
HCON_00024810	888	Yes	Yes	Yes	ID=transcript:HCON_00024810.1;Parent=gene:HCON_00024810;Name=HCON_00024810.1;info=method:InterPro accession:IPR001753 description:Enoyl-CoA hydratase/isomerase %0Amethod:InterPro accession:IPR014748 description:Enoyl-CoA hydratase%2C C-terminal %0Amethod:InterPro accession:IPR018376 description:Enoyl-CoA hydratase/isomerase%2C conserved site %0Amethod:InterPro accession:IPR029045 description:ClpP…
HCON_00078230	889	Yes	Yes	Yes	ID=transcript:HCON_00078230;Parent=gene:HCON_00078230;Name=HCON_00078230;info=method:InterPro accession:IPR006084 description:XPG/Rad2 endonuclease %0Amethod:InterPro accession:IPR006085 description:XPG N-terminal %0Amethod:InterPro accession:IPR006086 description:XPG-I domain %0Amethod:InterPro accession:IPR008918 description:Helix-hairpin-helix motif%2C class 2 %0Amethod:InterPro accession:IPR0…
HCON_00032140	890	Yes	Yes	Yes	ID=transcript:HCON_00032140;Parent=gene:HCON_00032140;Name=HCON_00032140;info=method:InterPro accession:IPR005822 description:Ribosomal protein L13 %0Amethod:InterPro accession:IPR036899 description:Ribosomal protein L13 superfamily
HCON_00144230	891	Yes	Yes	Yes	ID=transcript:HCON_00144230.1;Parent=gene:HCON_00144230;Name=HCON_00144230.1;info=method:InterPro accession:IPR004584 description:DNA repair protein Rad50%2C eukaryotes %0Amethod:InterPro accession:IPR013134 description:RAD50%2C zinc hook %0Amethod:InterPro accession:IPR027417 description:P-loop containing nucleoside triphosphate hydrolase
HCON_00017940	892	Yes	Yes	Yes	ID=transcript:HCON_00017940.1;Parent=gene:HCON_00017940;Name=HCON_00017940.1;info=method:InterPro accession:IPR006671 description:Cyclin%2C N-terminal %0Amethod:InterPro accession:IPR013763 description:Cyclin-like %0Amethod:InterPro accession:IPR031658 description:Cyclin%2C C-terminal domain 2 %0Amethod:InterPro accession:IPR036915 description:Cyclin-like superfamily
HCON_00045210	893	No	No	No	ID=transcript:HCON_00045210;Parent=gene:HCON_00045210;Name=HCON_00045210
HCON_00020980	894	Yes	Yes	Yes	ID=transcript:HCON_00020980.1;Parent=gene:HCON_00020980;Name=HCON_00020980.1;info=method:InterPro accession:IPR012923 description:Chromosome segregation in meiosis protein 3 %0Amethod:InterPro accession:IPR040038 description:TIPIN/Csm3/Swi3
HCON_00011370	895	Yes	Yes	Yes	ID=transcript:HCON_00011370;Parent=gene:HCON_00011370;Name=HCON_00011370;info=method:InterPro accession:IPR005124 description:Vacuolar (H+)-ATPase G subunit
HCON_00096060	896	Yes	Yes	Yes	ID=transcript:HCON_00096060;Parent=gene:HCON_00096060;Name=HCON_00096060;info=method:InterPro accession:IPR001173 description:Glycosyltransferase 2-like %0Amethod:InterPro accession:IPR029044 description:Nucleotide-diphospho-sugar transferases %0Amethod:InterPro accession:IPR039528 description:DPM1-like
HCON_00096190	897	Yes	Yes	Yes	ID=transcript:HCON_00096190;Parent=gene:HCON_00096190;Name=HCON_00096190;info=method:InterPro accession:IPR000953 description:Chromo/chromo shadow domain %0Amethod:InterPro accession:IPR002717 description:Histone acetyltransferase domain%2C MYST-type %0Amethod:InterPro accession:IPR016181 description:Acyl-CoA N-acyltransferase %0Amethod:InterPro accession:IPR016197 description:Chromo-like domain …
HCON_00098240	898	Yes	Yes	Yes	ID=transcript:HCON_00098240;Parent=gene:HCON_00098240;Name=HCON_00098240;info=method:InterPro accession:IPR000504 description:RNA recognition motif domain %0Amethod:InterPro accession:IPR002130 description:Cyclophilin-type peptidyl-prolyl cis-trans isomerase domain %0Amethod:InterPro accession:IPR012677 description:Nucleotide-binding alpha-beta plait domain superfamily %0Amethod:InterPro accessio…
HCON_00007440	899	Yes	Yes	Yes	ID=transcript:HCON_00007440;Parent=gene:HCON_00007440;Name=HCON_00007440;info=method:InterPro accession:IPR007109 description:Brix domain %0Amethod:InterPro accession:IPR039770 description:Ribosome biogenesis protein Rpf2
HCON_00119730	900	Yes	Yes	Yes	ID=transcript:HCON_00119730;Parent=gene:HCON_00119730;Name=HCON_00119730;info=method:InterPro accession:IPR002347 description:Short-chain dehydrogenase/reductase SDR %0Amethod:InterPro accession:IPR036291 description:NAD(P)-binding domain superfamily
HCON_00010620	901	Yes	Yes	Yes	ID=transcript:HCON_00010620;Parent=gene:HCON_00010620;Name=HCON_00010620;info=method:InterPro accession:IPR003593 description:AAA+ ATPase domain %0Amethod:InterPro accession:IPR011704 description:ATPase%2C dynein-related%2C AAA domain %0Amethod:InterPro accession:IPR012099 description:Midasin %0Amethod:InterPro accession:IPR025662 description:Sigma-54 interaction domain%2C ATP-binding site 1 %0Am…
HCON_00058930	902	Yes	Yes	Yes	ID=transcript:HCON_00058930;Parent=gene:HCON_00058930;Name=HCON_00058930;info=method:InterPro accession:IPR001737 description:Ribosomal RNA adenine methyltransferase KsgA/Erm %0Amethod:InterPro accession:IPR011530 description:Ribosomal RNA adenine dimethylase %0Amethod:InterPro accession:IPR020596 description:Ribosomal RNA adenine methylase transferase%2C conserved site %0Amethod:InterPro accessi…
HCON_00163440	903	Yes	Yes	Yes	ID=transcript:HCON_00163440.1;Parent=gene:HCON_00163440;Name=HCON_00163440.1;info=method:InterPro accession:IPR001208 description:MCM domain %0Amethod:InterPro accession:IPR003593 description:AAA+ ATPase domain %0Amethod:InterPro accession:IPR008050 description:DNA replication licensing factor Mcm7 %0Amethod:InterPro accession:IPR012340 description:Nucleic acid-binding%2C OB-fold %0Amethod:InterP…
HCON_00010255	904	Yes	Yes	Yes	ID=transcript:HCON_00010255;Parent=gene:HCON_00010255;Name=HCON_00010255;info=method:InterPro accession:IPR000299 description:FERM domain %0Amethod:InterPro accession:IPR000798 description:Ezrin/radixin/moesin-like %0Amethod:InterPro accession:IPR008954 description:Moesin tail domain superfamily %0Amethod:InterPro accession:IPR011174 description:Ezrin/radixin/moesin %0Amethod:InterPro accession:I…
HCON_00080110	905	Yes	Yes	Yes	ID=transcript:HCON_00080110;Parent=gene:HCON_00080110;Name=HCON_00080110;info=method:InterPro accession:IPR005037 description:Pre-mRNA-splicing factor 38
HCON_00194100	906	Yes	Yes	Yes	ID=transcript:HCON_00194100;Parent=gene:HCON_00194100;Name=HCON_00194100;info=method:InterPro accession:IPR007955 description:Bystin
HCON_00151040	907	Yes	Yes	Yes	ID=transcript:HCON_00151040;Parent=gene:HCON_00151040;Name=HCON_00151040;info=method:InterPro accession:IPR003689 description:Zinc/iron permease
HCON_00030060	908	Yes	No	No	ID=transcript:HCON_00030060;Parent=gene:HCON_00030060;Name=HCON_00030060;info=method:InterPro accession:IPR009866 description:NADH:ubiquinone oxidoreductase%2C subunit NDUFB4
HCON_00094170	909	Yes	Yes	Yes	ID=transcript:HCON_00094170;Parent=gene:HCON_00094170;Name=HCON_00094170;info=method:InterPro accession:IPR000547 description:Clathrin%2C heavy chain/VPS%2C 7-fold repeat %0Amethod:InterPro accession:IPR011990 description:Tetratricopeptide-like helical domain superfamily %0Amethod:InterPro accession:IPR015348 description:Clathrin%2C heavy chain%2C linker%2C core motif %0Amethod:InterPro accession…
HCON_00158940	910	Yes	Yes	Yes	ID=transcript:HCON_00158940;Parent=gene:HCON_00158940;Name=HCON_00158940;info=method:InterPro accession:IPR001578 description:Peptidase C12%2C ubiquitin carboxyl-terminal hydrolase %0Amethod:InterPro accession:IPR036959 description:Peptidase C12%2C ubiquitin carboxyl-terminal hydrolase superfamily %0Amethod:InterPro accession:IPR038765 description:Papain-like cysteine peptidase superfamily
HCON_00134020	911	Yes	Yes	Yes	ID=transcript:HCON_00134020;Parent=gene:HCON_00134020;Name=HCON_00134020;info=method:InterPro accession:IPR002194 description:Chaperonin TCP-1%2C conserved site %0Amethod:InterPro accession:IPR002423 description:Chaperonin Cpn60/TCP-1 family %0Amethod:InterPro accession:IPR012720 description:T-complex protein 1%2C eta subunit %0Amethod:InterPro accession:IPR017998 description:Chaperone tailless c…
HCON_00048060	912	Yes	Yes	Yes	ID=transcript:HCON_00048060;Parent=gene:HCON_00048060;Name=HCON_00048060;info=method:InterPro accession:IPR020618 description:Adenylate kinase isoenzyme 6 %0Amethod:InterPro accession:IPR027417 description:P-loop containing nucleoside triphosphate hydrolase
HCON_00159445	913	Yes	Yes	Yes	ID=transcript:HCON_00159445;Parent=gene:HCON_00159445;Name=HCON_00159445;info=method:InterPro accession:IPR000727 description:Target SNARE coiled-coil homology domain %0Amethod:InterPro accession:IPR006012 description:Syntaxin/epimorphin%2C conserved site %0Amethod:InterPro accession:IPR010989 description:SNARE %0Amethod:InterPro accession:IPR021538 description:Syntaxin-5%2C N-terminal%2C Sly1p-b…
HCON_00059680	914	Yes	Yes	Yes	ID=transcript:HCON_00059680;Parent=gene:HCON_00059680;Name=HCON_00059680;info=method:InterPro accession:IPR011990 description:Tetratricopeptide-like helical domain superfamily %0Amethod:InterPro accession:IPR013699 description:Signal recognition particle%2C SRP72 subunit%2C RNA-binding %0Amethod:InterPro accession:IPR019734 description:Tetratricopeptide repeat %0Amethod:InterPro accession:IPR0262…
HCON_00154410	915	Yes	Yes	Yes	ID=transcript:HCON_00154410;Parent=gene:HCON_00154410;Name=HCON_00154410;info=method:InterPro accession:IPR001163 description:LSM domain%2C eukaryotic/archaea-type %0Amethod:InterPro accession:IPR010920 description:LSM domain superfamily %0Amethod:InterPro accession:IPR033871 description:Sm-like protein LSm5
HCON_00169480	916	Yes	Yes	Yes	ID=transcript:HCON_00169480;Parent=gene:HCON_00169480;Name=HCON_00169480;info=method:InterPro accession:IPR000719 description:Protein kinase domain %0Amethod:InterPro accession:IPR011009 description:Protein kinase-like domain superfamily %0Amethod:InterPro accession:IPR024104 description:Pseudokinase tribbles family/serine-threonine-protein kinase 40
HCON_00005710	917	Yes	Yes	Yes	ID=transcript:HCON_00005710;Parent=gene:HCON_00005710;Name=HCON_00005710;info=method:InterPro accession:IPR006073 description:GTP binding domain %0Amethod:InterPro accession:IPR012971 description:Nucleolar GTP-binding protein 2%2C N-terminal domain %0Amethod:InterPro accession:IPR023179 description:GTP-binding protein%2C orthogonal bundle domain superfamily %0Amethod:InterPro accession:IPR024929 …
HCON_00091450	918	Yes	Yes	Yes	ID=transcript:HCON_00091450;Parent=gene:HCON_00091450;Name=HCON_00091450;info=method:InterPro accession:IPR002048 description:EF-hand domain %0Amethod:InterPro accession:IPR011992 description:EF-hand domain pair %0Amethod:InterPro accession:IPR029655 description:Myosin light chain alkali
HCON_00065675	919	Yes	Yes	Yes	ID=transcript:HCON_00065675;Parent=gene:HCON_00065675;Name=HCON_00065675;info=method:InterPro accession:IPR001950 description:SUI1 domain %0Amethod:InterPro accession:IPR005873 description:DENR family%2C eukaryotes %0Amethod:InterPro accession:IPR036877 description:SUI1 domain superfamily
HCON_00010790	920	Yes	Yes	Yes	ID=transcript:HCON_00010790;Parent=gene:HCON_00010790;Name=HCON_00010790;info=method:InterPro accession:IPR001594 description:Palmitoyltransferase%2C DHHC domain
HCON_00048420	921	Yes	Yes	Yes	ID=transcript:HCON_00048420;Parent=gene:HCON_00048420;Name=HCON_00048420;info=method:InterPro accession:IPR001394 description:Peptidase C19%2C ubiquitin carboxyl-terminal hydrolase %0Amethod:InterPro accession:IPR002893 description:Zinc finger%2C MYND-type %0Amethod:InterPro accession:IPR008978 description:HSP20-like chaperone %0Amethod:InterPro accession:IPR018200 description:Ubiquitin specific …
HCON_00018070	922	Yes	Yes	Yes	ID=transcript:HCON_00018070;Parent=gene:HCON_00018070;Name=HCON_00018070;info=method:InterPro accession:IPR012340 description:Nucleic acid-binding%2C OB-fold %0Amethod:InterPro accession:IPR039771 description:Exosome complex component Csl4
HCON_00057350	923	Yes	Yes	Yes	ID=transcript:HCON_00057350;Parent=gene:HCON_00057350;Name=HCON_00057350;info=method:InterPro accession:IPR001680 description:WD40 repeat %0Amethod:InterPro accession:IPR015943 description:WD40/YVTN repeat-like-containing domain superfamily %0Amethod:InterPro accession:IPR017986 description:WD40-repeat-containing domain %0Amethod:InterPro accession:IPR019775 description:WD40 repeat%2C conserved s…
HCON_00121640	924	Yes	Yes	Yes	ID=transcript:HCON_00121640;Parent=gene:HCON_00121640;Name=HCON_00121640;info=method:InterPro accession:IPR009332 description:Mediator of RNA polymerase II transcription subunit 22 %0Amethod:InterPro accession:IPR038427 description:MED22 superfamily
HCON_00071940	925	Yes	Yes	Yes	ID=transcript:HCON_00071940.1;Parent=gene:HCON_00071940;Name=HCON_00071940.1;info=method:InterPro accession:IPR001161 description:Helicase XPB/Ssl2 %0Amethod:InterPro accession:IPR001650 description:Helicase%2C C-terminal %0Amethod:InterPro accession:IPR006935 description:Helicase/UvrB%2C N-terminal %0Amethod:InterPro accession:IPR014001 description:Helicase superfamily 1/2%2C ATP-binding domain …
HCON_00001420	926	Yes	Yes	Yes	ID=transcript:HCON_00001420;Parent=gene:HCON_00001420;Name=HCON_00001420;info=method:InterPro accession:IPR005366 description:ER membrane protein complex subunit 8/9
HCON_00164700	927	Yes	Yes	Yes	ID=transcript:HCON_00164700.1;Parent=gene:HCON_00164700;Name=HCON_00164700.1;info=method:InterPro accession:IPR000595 description:Cyclic nucleotide-binding domain %0Amethod:InterPro accession:IPR012198 description:cAMP-dependent protein kinase regulatory subunit %0Amethod:InterPro accession:IPR014710 description:RmlC-like jelly roll fold %0Amethod:InterPro accession:IPR018488 description:Cyclic n…
HCON_00038460	928	Yes	Yes	No	ID=transcript:HCON_00038460;Parent=gene:HCON_00038460;Name=HCON_00038460;info=method:InterPro accession:IPR019174 description:NADH dehydrogenase 1%2C beta subcomplex%2C subunit 6
HCON_00033130	929	Yes	Yes	Yes	ID=transcript:HCON_00033130;Parent=gene:HCON_00033130;Name=HCON_00033130;info=method:InterPro accession:IPR000629 description:ATP-dependent RNA helicase DEAD-box%2C conserved site %0Amethod:InterPro accession:IPR001650 description:Helicase%2C C-terminal %0Amethod:InterPro accession:IPR011545 description:DEAD/DEAH box helicase domain %0Amethod:InterPro accession:IPR014001 description:Helicase supe…
HCON_00069050	930	Yes	Yes	Yes	ID=transcript:HCON_00069050;Parent=gene:HCON_00069050;Name=HCON_00069050;info=method:InterPro accession:IPR001431 description:Peptidase M16%2C zinc-binding site %0Amethod:InterPro accession:IPR007863 description:Peptidase M16%2C C-terminal %0Amethod:InterPro accession:IPR011249 description:Metalloenzyme%2C LuxS/M16 peptidase-like %0Amethod:InterPro accession:IPR011765 description:Peptidase M16%2C…
HCON_00134830	931	Yes	Yes	Yes	ID=transcript:HCON_00134830;Parent=gene:HCON_00134830;Name=HCON_00134830;info=method:InterPro accession:IPR007052 description:CS domain %0Amethod:InterPro accession:IPR007699 description:SGS domain %0Amethod:InterPro accession:IPR008978 description:HSP20-like chaperone %0Amethod:InterPro accession:IPR015120 description:Siah interacting protein%2C N-terminal %0Amethod:InterPro accession:IPR037893 …
HCON_00135040	932	Yes	Yes	Yes	ID=transcript:HCON_00135040;Parent=gene:HCON_00135040;Name=HCON_00135040;info=method:InterPro accession:IPR004000 description:Actin family %0Amethod:InterPro accession:IPR004001 description:Actin%2C conserved site %0Amethod:InterPro accession:IPR020902 description:Actin/actin-like conserved site
HCON_00027200	933	Yes	Yes	Yes	ID=transcript:HCON_00027200;Parent=gene:HCON_00027200;Name=HCON_00027200;info=method:InterPro accession:IPR000330 description:SNF2-related%2C N-terminal domain %0Amethod:InterPro accession:IPR001650 description:Helicase%2C C-terminal %0Amethod:InterPro accession:IPR014001 description:Helicase superfamily 1/2%2C ATP-binding domain %0Amethod:InterPro accession:IPR027417 description:P-loop containin…
HCON_00124270	934	Yes	No	Yes	ID=transcript:HCON_00124270;Parent=gene:HCON_00124270;Name=HCON_00124270;info=method:InterPro accession:IPR001487 description:Bromodomain %0Amethod:InterPro accession:IPR003593 description:AAA+ ATPase domain %0Amethod:InterPro accession:IPR003959 description:ATPase%2C AAA-type%2C core %0Amethod:InterPro accession:IPR003960 description:ATPase%2C AAA-type%2C conserved site %0Amethod:InterPro access…
HCON_00053490	935	Yes	Yes	Yes	ID=transcript:HCON_00053490;Parent=gene:HCON_00053490;Name=HCON_00053490;info=method:InterPro accession:IPR000194 description:ATPase%2C F1/V1/A1 complex%2C alpha/beta subunit%2C nucleotide-binding domain %0Amethod:InterPro accession:IPR004100 description:ATPase%2C F1/V1/A1 complex%2C alpha/beta subunit%2C N-terminal domain %0Amethod:InterPro accession:IPR005725 description:ATPase%2C V1 complex%2C…
HCON_00036800	936	Yes	Yes	Yes	ID=transcript:HCON_00036800;Parent=gene:HCON_00036800;Name=HCON_00036800;info=method:InterPro accession:IPR018034 description:KRR1 interacting protein 1 %0Amethod:InterPro accession:IPR024626 description:Kri1-like%2C C-terminal
HCON_00134700	937	Yes	Yes	Yes	ID=transcript:HCON_00134700;Parent=gene:HCON_00134700;Name=HCON_00134700;info=method:InterPro accession:IPR012020 description:AB hydrolase 4 family %0Amethod:InterPro accession:IPR022742 description:Serine aminopeptidase%2C S33 %0Amethod:InterPro accession:IPR029058 description:Alpha/Beta hydrolase fold
HCON_00037920	938	Yes	Yes	Yes	ID=transcript:HCON_00037920;Parent=gene:HCON_00037920;Name=HCON_00037920;info=method:InterPro accession:IPR004000 description:Actin family %0Amethod:InterPro accession:IPR004001 description:Actin%2C conserved site
HCON_00009910	939	Yes	Yes	Yes	ID=transcript:HCON_00009910;Parent=gene:HCON_00009910;Name=HCON_00009910;info=method:InterPro accession:IPR019388 description:Fat storage-inducing transmembrane protein
HCON_00009200	940	Yes	Yes	Yes	ID=transcript:HCON_00009200;Parent=gene:HCON_00009200;Name=HCON_00009200;info=method:InterPro accession:IPR007307 description:Low temperature viability protein Ltv1
HCON_00061050	941	Yes	Yes	Yes	ID=transcript:HCON_00061050;Parent=gene:HCON_00061050;Name=HCON_00061050;info=method:InterPro accession:IPR000504 description:RNA recognition motif domain %0Amethod:InterPro accession:IPR011400 description:Eukaryotic translation initiation factor 3 subunit B %0Amethod:InterPro accession:IPR012677 description:Nucleotide-binding alpha-beta plait domain superfamily %0Amethod:InterPro accession:IPR01…
HCON_00160990	942	Yes	Yes	Yes	ID=transcript:HCON_00160990;Parent=gene:HCON_00160990;Name=HCON_00160990;info=method:InterPro accession:IPR001114 description:Adenylosuccinate synthetase %0Amethod:InterPro accession:IPR018220 description:Adenylosuccinate synthase%2C GTP-binding site %0Amethod:InterPro accession:IPR027417 description:P-loop containing nucleoside triphosphate hydrolase %0Amethod:InterPro accession:IPR033128 descri…
HCON_00034660	943	Yes	No	No	ID=transcript:HCON_00034660;Parent=gene:HCON_00034660;Name=HCON_00034660
HCON_00077490	944	Yes	Yes	Yes	ID=transcript:HCON_00077490;Parent=gene:HCON_00077490;Name=HCON_00077490;info=method:InterPro accession:IPR013907 description:Sds3-like
HCON_00035950	945	Yes	Yes	Yes	ID=transcript:HCON_00035950;Parent=gene:HCON_00035950;Name=HCON_00035950;info=method:InterPro accession:IPR004911 description:Gamma interferon inducible lysosomal thiol reductase GILT
HCON_00067560	946	Yes	Yes	Yes	ID=transcript:HCON_00067560;Parent=gene:HCON_00067560;Name=HCON_00067560;info=method:InterPro accession:IPR001806 description:Small GTPase %0Amethod:InterPro accession:IPR005225 description:Small GTP-binding protein domain %0Amethod:InterPro accession:IPR025662 description:Sigma-54 interaction domain%2C ATP-binding site 1 %0Amethod:InterPro accession:IPR027417 description:P-loop containing nucleo…
HCON_00136880	947	Yes	No	No	ID=transcript:HCON_00136880;Parent=gene:HCON_00136880;Name=HCON_00136880
HCON_00128620	948	Yes	Yes	Yes	ID=transcript:HCON_00128620;Parent=gene:HCON_00128620;Name=HCON_00128620;info=method:InterPro accession:IPR001214 description:SET domain %0Amethod:InterPro accession:IPR001965 description:Zinc finger%2C PHD-type %0Amethod:InterPro accession:IPR011011 description:Zinc finger%2C FYVE/PHD-type %0Amethod:InterPro accession:IPR013083 description:Zinc finger%2C RING/FYVE/PHD-type %0Amethod:InterPro acc…
HCON_00068160	949	Yes	Yes	Yes	ID=transcript:HCON_00068160;Parent=gene:HCON_00068160;Name=HCON_00068160;info=method:InterPro accession:IPR009287 description:Transcription initiation Spt4 %0Amethod:InterPro accession:IPR022800 description:Spt4/RpoE2 zinc finger %0Amethod:InterPro accession:IPR029040 description:RNA polymerase subunit RPABC4/transcription elongation factor Spt4 %0Amethod:InterPro accession:IPR038510 description:…
HCON_00140620	950	Yes	Yes	Yes	ID=transcript:HCON_00140620;Parent=gene:HCON_00140620;Name=HCON_00140620;info=method:InterPro accession:IPR000089 description:Biotin/lipoyl attachment %0Amethod:InterPro accession:IPR001078 description:2-oxoacid dehydrogenase acyltransferase%2C catalytic domain %0Amethod:InterPro accession:IPR003016 description:2-oxo acid dehydrogenase%2C lipoyl-binding site %0Amethod:InterPro accession:IPR006255…
HCON_00165075	951	Yes	Yes	Yes	ID=transcript:HCON_00165075;Parent=gene:HCON_00165075;Name=HCON_00165075;info=method:InterPro accession:IPR000727 description:Target SNARE coiled-coil homology domain %0Amethod:InterPro accession:IPR006011 description:Syntaxin%2C N-terminal domain %0Amethod:InterPro accession:IPR006012 description:Syntaxin/epimorphin%2C conserved site %0Amethod:InterPro accession:IPR010989 description:SNARE
HCON_00084750	952	Yes	Yes	Yes	ID=transcript:HCON_00084750;Parent=gene:HCON_00084750;Name=HCON_00084750;info=method:InterPro accession:IPR001392 description:Clathrin adaptor%2C mu subunit %0Amethod:InterPro accession:IPR011012 description:Longin-like domain superfamily %0Amethod:InterPro accession:IPR018240 description:Clathrin adaptor%2C mu subunit%2C conserved site %0Amethod:InterPro accession:IPR022775 description:AP comple…
HCON_00058350	953	Yes	Yes	Yes	ID=transcript:HCON_00058350;Parent=gene:HCON_00058350;Name=HCON_00058350;info=method:InterPro accession:IPR001678 description:SAM-dependent methyltransferase RsmB/NOP2-type %0Amethod:InterPro accession:IPR011023 description:Nop2p %0Amethod:InterPro accession:IPR018314 description:Bacterial Fmu (Sun)/eukaryotic nucleolar NOL1/Nop2p%2C conserved site %0Amethod:InterPro accession:IPR023267 descripti…
HCON_00146980	954	Yes	Yes	Yes	ID=transcript:HCON_00146980;Parent=gene:HCON_00146980;Name=HCON_00146980;info=method:InterPro accession:IPR008580 description:PPPDE putative peptidase domain
HCON_00023740	955	Yes	Yes	Yes	ID=transcript:HCON_00023740;Parent=gene:HCON_00023740;Name=HCON_00023740;info=method:InterPro accession:IPR004088 description:K Homology domain%2C type 1 %0Amethod:InterPro accession:IPR012340 description:Nucleic acid-binding%2C OB-fold %0Amethod:InterPro accession:IPR026699 description:Exosome complex RNA-binding protein 1/RRP40/RRP4 %0Amethod:InterPro accession:IPR036612 description:K Homology …
HCON_00113600	956	Yes	No	Yes	ID=transcript:HCON_00113600;Parent=gene:HCON_00113600;Name=HCON_00113600;info=method:InterPro accession:IPR000571 description:Zinc finger%2C CCCH-type %0Amethod:InterPro accession:IPR036855 description:Zinc finger%2C CCCH-type superfamily
HCON_00134650	957	Yes	No	No	ID=transcript:HCON_00134650.1;Parent=gene:HCON_00134650;Name=HCON_00134650.1;info=method:InterPro accession:IPR004827 description:Basic-leucine zipper domain
HCON_00152070	958	Yes	Yes	Yes	ID=transcript:HCON_00152070;Parent=gene:HCON_00152070;Name=HCON_00152070;info=method:InterPro accession:IPR008504 description:ER membrane protein complex subunit 6 %0Amethod:InterPro accession:IPR029008 description:Rab5-interacting protein family
HCON_00075310	959	Yes	Yes	Yes	ID=transcript:HCON_00075310;Parent=gene:HCON_00075310;Name=HCON_00075310;info=method:InterPro accession:IPR000504 description:RNA recognition motif domain %0Amethod:InterPro accession:IPR012677 description:Nucleotide-binding alpha-beta plait domain superfamily %0Amethod:InterPro accession:IPR012975 description:NOPS %0Amethod:InterPro accession:IPR035979 description:RNA-binding domain superfamily
HCON_00147710	960	Yes	Yes	Yes	ID=transcript:HCON_00147710.1;Parent=gene:HCON_00147710;Name=HCON_00147710.1;info=method:InterPro accession:IPR005578 description:Yif1 family
HCON_00168030	961	Yes	No	Yes	ID=transcript:HCON_00168030;Parent=gene:HCON_00168030;Name=HCON_00168030;info=method:InterPro accession:IPR011598 description:Myc-type%2C basic helix-loop-helix (bHLH) domain %0Amethod:InterPro accession:IPR036638 description:Helix-loop-helix DNA-binding domain superfamily
HCON_00062230	962	Yes	Yes	Yes	ID=transcript:HCON_00062230;Parent=gene:HCON_00062230;Name=HCON_00062230;info=method:InterPro accession:IPR000156 description:Ran binding domain %0Amethod:InterPro accession:IPR011993 description:PH-like domain superfamily
HCON_00011950	963	Yes	Yes	Yes	ID=transcript:HCON_00011950.1;Parent=gene:HCON_00011950;Name=HCON_00011950.1;info=method:InterPro accession:IPR007471 description:N-end aminoacyl transferase%2C N-terminal %0Amethod:InterPro accession:IPR007472 description:N-end rule aminoacyl transferase%2C C-terminal %0Amethod:InterPro accession:IPR016181 description:Acyl-CoA N-acyltransferase %0Amethod:InterPro accession:IPR017137 description:…
HCON_00068310	964	Yes	Yes	Yes	ID=transcript:HCON_00068310;Parent=gene:HCON_00068310;Name=HCON_00068310;info=method:InterPro accession:IPR001680 description:WD40 repeat %0Amethod:InterPro accession:IPR015943 description:WD40/YVTN repeat-like-containing domain superfamily %0Amethod:InterPro accession:IPR017383 description:Actin-related protein 2/3 complex subunit 1 %0Amethod:InterPro accession:IPR017986 description:WD40-repeat-…
HCON_00089830	965	Yes	Yes	Yes	ID=transcript:HCON_00089830;Parent=gene:HCON_00089830;Name=HCON_00089830;info=method:InterPro accession:IPR028124 description:Small acidic protein-like domain
HCON_00041660	966	Yes	Yes	Yes	ID=transcript:HCON_00041660.1;Parent=gene:HCON_00041660;Name=HCON_00041660.1;info=method:InterPro accession:IPR001680 description:WD40 repeat %0Amethod:InterPro accession:IPR007287 description:Sof1-like protein %0Amethod:InterPro accession:IPR015943 description:WD40/YVTN repeat-like-containing domain superfamily %0Amethod:InterPro accession:IPR036322 description:WD40-repeat-containing domain supe…
HCON_00094430	967	Yes	Yes	Yes	ID=transcript:HCON_00094430;Parent=gene:HCON_00094430;Name=HCON_00094430;info=method:InterPro accession:IPR001247 description:Exoribonuclease%2C phosphorolytic domain 1 %0Amethod:InterPro accession:IPR015847 description:Exoribonuclease%2C phosphorolytic domain 2 %0Amethod:InterPro accession:IPR020568 description:Ribosomal protein S5 domain 2-type fold %0Amethod:InterPro accession:IPR027408 descri…
HCON_00072100	968	Yes	Yes	Yes	ID=transcript:HCON_00072100;Parent=gene:HCON_00072100;Name=HCON_00072100;info=method:InterPro accession:IPR000979 description:Phosphodiesterase MJ0936/Vps29 %0Amethod:InterPro accession:IPR020935 description:Phosphodiesterase YfcE%2C conserved site %0Amethod:InterPro accession:IPR024654 description:Calcineurin-like phosphoesterase domain%2C lpxH-type %0Amethod:InterPro accession:IPR028661 descrip…
HCON_00125750	969	Yes	Yes	Yes	ID=transcript:HCON_00125750;Parent=gene:HCON_00125750;Name=HCON_00125750;info=method:InterPro accession:IPR002164 description:Nucleosome assembly protein (NAP) %0Amethod:InterPro accession:IPR037231 description:NAP-like superfamily
HCON_00076030	970	Yes	Yes	Yes	ID=transcript:HCON_00076030;Parent=gene:HCON_00076030;Name=HCON_00076030;info=method:InterPro accession:IPR016040 description:NAD(P)-binding domain %0Amethod:InterPro accession:IPR036291 description:NAD(P)-binding domain superfamily
HCON_00095920	971	Yes	Yes	Yes	ID=transcript:HCON_00095920;Parent=gene:HCON_00095920;Name=HCON_00095920;info=method:InterPro accession:IPR002347 description:Short-chain dehydrogenase/reductase SDR %0Amethod:InterPro accession:IPR036291 description:NAD(P)-binding domain superfamily
HCON_00051640	972	Yes	Yes	Yes	ID=transcript:HCON_00051640;Parent=gene:HCON_00051640;Name=HCON_00051640;info=method:InterPro accession:IPR000727 description:Target SNARE coiled-coil homology domain %0Amethod:InterPro accession:IPR007705 description:Vesicle transport v-SNARE%2C N-terminal %0Amethod:InterPro accession:IPR010989 description:SNARE %0Amethod:InterPro accession:IPR027027 description:GOSR2/Membrin/Bos1 %0Amethod:Inte…
HCON_00080290	973	Yes	No	Yes	ID=transcript:HCON_00080290;Parent=gene:HCON_00080290;Name=HCON_00080290;info=method:InterPro accession:IPR016030 description:Cobalamin adenosyltransferase-like %0Amethod:InterPro accession:IPR029499 description:ATP:cob(I)alamin adenosyltransferase%2C PduO-type %0Amethod:InterPro accession:IPR036451 description:Cobalamin adenosyltransferase-like superfamily
HCON_00068800	974	Yes	Yes	Yes	ID=transcript:HCON_00068800;Parent=gene:HCON_00068800;Name=HCON_00068800
HCON_00041870	975	Yes	Yes	Yes	ID=transcript:HCON_00041870;Parent=gene:HCON_00041870;Name=HCON_00041870;info=method:InterPro accession:IPR007317 description:Golgi to ER traffic protein 4 %0Amethod:InterPro accession:IPR011990 description:Tetratricopeptide-like helical domain superfamily
HCON_00021070	976	Yes	Yes	Yes	ID=transcript:HCON_00021070;Parent=gene:HCON_00021070;Name=HCON_00021070;info=method:InterPro accession:IPR002125 description:Cytidine and deoxycytidylate deaminase domain %0Amethod:InterPro accession:IPR015517 description:Deoxycytidylate deaminase-related %0Amethod:InterPro accession:IPR016192 description:APOBEC/CMP deaminase%2C zinc-binding %0Amethod:InterPro accession:IPR016193 description:Cyt…
HCON_00026180	977	Yes	Yes	Yes	ID=transcript:HCON_00026180;Parent=gene:HCON_00026180;Name=HCON_00026180;info=method:InterPro accession:IPR000253 description:Forkhead-associated (FHA) domain %0Amethod:InterPro accession:IPR008984 description:SMAD/FHA domain superfamily %0Amethod:InterPro accession:IPR025999 description:Microspherule protein%2C N-terminal domain
HCON_00161790	978	Yes	Yes	Yes	ID=transcript:HCON_00161790;Parent=gene:HCON_00161790;Name=HCON_00161790;info=method:InterPro accession:IPR006822 description:Coatomer%2C epsilon subunit %0Amethod:InterPro accession:IPR011990 description:Tetratricopeptide-like helical domain superfamily
HCON_00081260	979	Yes	Yes	Yes	ID=transcript:HCON_00081260;Parent=gene:HCON_00081260;Name=HCON_00081260;info=method:InterPro accession:IPR007785 description:Anamorsin
HCON_00035280	980	Yes	No	No	ID=transcript:HCON_00035280;Parent=gene:HCON_00035280;Name=HCON_00035280;info=method:InterPro accession:IPR010480 description:Pepsin inhibitor-3-like repeated domain %0Amethod:InterPro accession:IPR038412 description:Pepsin inhibitor-3 domain superfamily
HCON_00082610	981	Yes	Yes	Yes	ID=transcript:HCON_00082610;Parent=gene:HCON_00082610;Name=HCON_00082610;info=method:InterPro accession:IPR002893 description:Zinc finger%2C MYND-type %0Amethod:InterPro accession:IPR007320 description:Programmed cell death protein 2%2C C-terminal
HCON_00034220	982	Yes	Yes	Yes	ID=transcript:HCON_00034220;Parent=gene:HCON_00034220;Name=HCON_00034220;info=method:InterPro accession:IPR000850 description:Adenylate kinase/UMP-CMP kinase %0Amethod:InterPro accession:IPR006259 description:Adenylate kinase subfamily %0Amethod:InterPro accession:IPR007862 description:Adenylate kinase%2C active site lid domain %0Amethod:InterPro accession:IPR027417 description:P-loop containing …
HCON_00017590	983	Yes	No	Yes	ID=transcript:HCON_00017590;Parent=gene:HCON_00017590;Name=HCON_00017590;info=method:InterPro accession:IPR014854 description:Non-structural maintenance of chromosome element 4%2C C-terminal %0Amethod:InterPro accession:IPR027786 description:Nse4/EID family
HCON_00158610	984	Yes	Yes	Yes	ID=transcript:HCON_00158610;Parent=gene:HCON_00158610;Name=HCON_00158610;info=method:InterPro accession:IPR000182 description:GNAT domain %0Amethod:InterPro accession:IPR016181 description:Acyl-CoA N-acyltransferase %0Amethod:InterPro accession:IPR039949 description:N-alpha-acetyltransferase 40
HCON_00006880	985	Yes	Yes	Yes	ID=transcript:HCON_00006880;Parent=gene:HCON_00006880;Name=HCON_00006880;info=method:InterPro accession:IPR001199 description:Cytochrome b5-like heme/steroid binding domain %0Amethod:InterPro accession:IPR006694 description:Fatty acid hydroxylase %0Amethod:InterPro accession:IPR014430 description:Sterol desaturase Scs7 %0Amethod:InterPro accession:IPR036400 description:Cytochrome b5-like heme/ste…
HCON_00136370	986	Yes	Yes	Yes	ID=transcript:HCON_00136370;Parent=gene:HCON_00136370;Name=HCON_00136370;info=method:InterPro accession:IPR001660 description:Sterile alpha motif domain %0Amethod:InterPro accession:IPR013761 description:Sterile alpha motif/pointed domain superfamily
HCON_00028860	987	Yes	Yes	Yes	ID=transcript:HCON_00028860;Parent=gene:HCON_00028860;Name=HCON_00028860;info=method:InterPro accession:IPR007741 description:Ribosomal protein/NADH dehydrogenase domain %0Amethod:InterPro accession:IPR036249 description:Thioredoxin-like superfamily %0Amethod:InterPro accession:IPR039927 description:39S ribosomal protein L43/54S ribosomal protein L51
HCON_00166570	988	Yes	Yes	No	ID=transcript:HCON_00166570;Parent=gene:HCON_00166570;Name=HCON_00166570;info=method:InterPro accession:IPR002000 description:Lysosome-associated membrane glycoprotein
HCON_00124160	989	Yes	No	Yes	ID=transcript:HCON_00124160;Parent=gene:HCON_00124160;Name=HCON_00124160;info=method:InterPro accession:IPR019531 description:Peroxisomal membrane protein 4
HCON_00169150	990	Yes	No	No	ID=transcript:HCON_00169150;Parent=gene:HCON_00169150;Name=HCON_00169150;info=method:InterPro accession:IPR000463 description:Cytosolic fatty-acid binding %0Amethod:InterPro accession:IPR012674 description:Calycin %0Amethod:InterPro accession:IPR040094 description:Fatty acid-binding protein homologue 1/2/3/4
HCON_00071180	991	Yes	Yes	Yes	ID=transcript:HCON_00071180;Parent=gene:HCON_00071180;Name=HCON_00071180;info=method:InterPro accession:IPR003593 description:AAA+ ATPase domain %0Amethod:InterPro accession:IPR003959 description:ATPase%2C AAA-type%2C core %0Amethod:InterPro accession:IPR008921 description:DNA polymerase III%2C clamp loader complex%2C gamma/delta/delta subunit%2C C-terminal %0Amethod:InterPro accession:IPR013748 …
HCON_00029640	992	Yes	Yes	Yes	ID=transcript:HCON_00029640.1;Parent=gene:HCON_00029640;Name=HCON_00029640.1;info=method:InterPro accession:IPR000014 description:PAS domain %0Amethod:InterPro accession:IPR001067 description:Nuclear translocator %0Amethod:InterPro accession:IPR011598 description:Myc-type%2C basic helix-loop-helix (bHLH) domain %0Amethod:InterPro accession:IPR013767 description:PAS fold %0Amethod:InterPro accessi…
HCON_00194280	993	No	No	No	ID=transcript:HCON_00194280.1;Parent=gene:HCON_00194280;Name=HCON_00194280.1
HCON_00030970	994	Yes	Yes	Yes	ID=transcript:HCON_00030970;Parent=gene:HCON_00030970;Name=HCON_00030970;info=method:InterPro accession:IPR019194 description:Transcription elognation factor Eaf%2C N-terminal %0Amethod:InterPro accession:IPR027093 description:EAF family
HCON_00110730	995	Yes	Yes	Yes	ID=transcript:HCON_00110730.1;Parent=gene:HCON_00110730;Name=HCON_00110730.1;info=method:InterPro accession:IPR000717 description:Proteasome component (PCI) domain %0Amethod:InterPro accession:IPR037753 description:COP9 signalosome complex subunit 3
HCON_00011790	996	Yes	Yes	Yes	ID=transcript:HCON_00011790;Parent=gene:HCON_00011790;Name=HCON_00011790;info=method:InterPro accession:IPR001708 description:Membrane insertase YidC/ALB3/OXA1/COX18 %0Amethod:InterPro accession:IPR027799 description:Replication termination factor 2%2C RING-finger
HCON_00039920	997	Yes	Yes	Yes	ID=transcript:HCON_00039920;Parent=gene:HCON_00039920;Name=HCON_00039920;info=method:InterPro accession:IPR003358 description:tRNA (guanine-N-7) methyltransferase%2C Trmb type %0Amethod:InterPro accession:IPR025763 description:tRNA (guanine-N-7) methyltransferase catalytic subunit Trm8%2C eukaryote %0Amethod:InterPro accession:IPR029063 description:S-adenosyl-L-methionine-dependent methyltransfer…
HCON_00065690	998	Yes	Yes	Yes	ID=transcript:HCON_00065690.1;Parent=gene:HCON_00065690;Name=HCON_00065690.1;info=method:InterPro accession:IPR001757 description:P-type ATPase %0Amethod:InterPro accession:IPR004014 description:Cation-transporting P-type ATPase%2C N-terminal %0Amethod:InterPro accession:IPR005782 description:P-type ATPase%2C subfamily IIA%2C SERCA-type %0Amethod:InterPro accession:IPR006068 description:Cation-tr…
HCON_00014990	999	Yes	Yes	Yes	ID=transcript:HCON_00014990;Parent=gene:HCON_00014990;Name=HCON_00014990;info=method:InterPro accession:IPR001680 description:WD40 repeat %0Amethod:InterPro accession:IPR012972 description:NLE %0Amethod:InterPro accession:IPR015943 description:WD40/YVTN repeat-like-containing domain superfamily %0Amethod:InterPro accession:IPR017986 description:WD40-repeat-containing domain %0Amethod:InterPro acc…
HCON_00069040	1000	Yes	Yes	Yes	ID=transcript:HCON_00069040;Parent=gene:HCON_00069040;Name=HCON_00069040;info=method:InterPro accession:IPR001650 description:Helicase%2C C-terminal %0Amethod:InterPro accession:IPR002464 description:DNA/RNA helicase%2C ATP-dependent%2C DEAH-box type%2C conserved site %0Amethod:InterPro accession:IPR007502 description:Helicase-associated domain %0Amethod:InterPro accession:IPR011709 description:D…
HCON_00009530	1001	Yes	Yes	Yes	ID=transcript:HCON_00009530;Parent=gene:HCON_00009530;Name=HCON_00009530;info=method:InterPro accession:IPR001487 description:Bromodomain %0Amethod:InterPro accession:IPR021900 description:Protein of unknown function DUF3512 %0Amethod:InterPro accession:IPR036427 description:Bromodomain-like superfamily
HCON_00105440	1002	Yes	Yes	Yes	ID=transcript:HCON_00105440;Parent=gene:HCON_00105440;Name=HCON_00105440;info=method:InterPro accession:IPR002553 description:Clathrin/coatomer adaptor%2C adaptin-like%2C N-terminal %0Amethod:InterPro accession:IPR009028 description:Coatomer/calthrin adaptor appendage%2C C-terminal subdomain %0Amethod:InterPro accession:IPR011989 description:Armadillo-like helical %0Amethod:InterPro accession:IPR…
HCON_00051540	1003	Yes	Yes	Yes	ID=transcript:HCON_00051540;Parent=gene:HCON_00051540;Name=HCON_00051540;info=method:InterPro accession:IPR000218 description:Ribosomal protein L14P %0Amethod:InterPro accession:IPR036853 description:Ribosomal protein L14 superfamily
HCON_00164870	1004	Yes	Yes	Yes	ID=transcript:HCON_00164870;Parent=gene:HCON_00164870;Name=HCON_00164870;info=method:InterPro accession:IPR006751 description:TAFII55 protein%2C conserved region %0Amethod:InterPro accession:IPR037817 description:Transcription initiation factor TFIID subunit 7
HCON_00141410	1005	Yes	Yes	Yes	ID=transcript:HCON_00141410;Parent=gene:HCON_00141410;Name=HCON_00141410;info=method:InterPro accession:IPR007651 description:Lipin%2C N-terminal %0Amethod:InterPro accession:IPR013209 description:Lipin/Ned1/Smp2 (LNS2) %0Amethod:InterPro accession:IPR026058 description:LIPIN family %0Amethod:InterPro accession:IPR031315 description:LNS2/PITP %0Amethod:InterPro accession:IPR036412 description:HAD…
HCON_00107450	1006	Yes	Yes	Yes	ID=transcript:HCON_00107450.1;Parent=gene:HCON_00107450;Name=HCON_00107450.1;info=method:InterPro accession:IPR007967 description:GSKIP domain %0Amethod:InterPro accession:IPR023231 description:GSKIP domain superfamily %0Amethod:InterPro accession:IPR037395 description:GSK3B-interacting protein
HCON_00035680	1007	Yes	Yes	Yes	ID=transcript:HCON_00035680;Parent=gene:HCON_00035680;Name=HCON_00035680;info=method:InterPro accession:IPR000582 description:Acyl-CoA-binding protein%2C ACBP %0Amethod:InterPro accession:IPR001753 description:Enoyl-CoA hydratase/isomerase %0Amethod:InterPro accession:IPR014352 description:FERM/acyl-CoA-binding protein superfamily %0Amethod:InterPro accession:IPR014748 description:Enoyl-CoA hydra…
HCON_00068980	1008	Yes	Yes	Yes	ID=transcript:HCON_00068980;Parent=gene:HCON_00068980;Name=HCON_00068980;info=method:InterPro accession:IPR004405 description:Translation release factor pelota %0Amethod:InterPro accession:IPR005140 description:eRF1 domain 1/Pelota-like %0Amethod:InterPro accession:IPR005141 description:eRF1 domain 2 %0Amethod:InterPro accession:IPR005142 description:eRF1 domain 3 %0Amethod:InterPro accession:IPR…
HCON_00077280	1009	No	No	No	ID=transcript:HCON_00077280;Parent=gene:HCON_00077280;Name=HCON_00077280;info=method:InterPro accession:IPR016072 description:SKP1 component%2C dimerisation %0Amethod:InterPro accession:IPR036296 description:SKP1-like%2C dimerisation domain superfamily
HCON_00001760	1010	Yes	No	Yes	ID=transcript:HCON_00001760;Parent=gene:HCON_00001760;Name=HCON_00001760;info=method:InterPro accession:IPR000889 description:Glutathione peroxidase %0Amethod:InterPro accession:IPR029759 description:Glutathione peroxidase active site %0Amethod:InterPro accession:IPR029760 description:Glutathione peroxidase conserved site %0Amethod:InterPro accession:IPR036249 description:Thioredoxin-like superfa…
HCON_00065770	1011	Yes	Yes	Yes	ID=transcript:HCON_00065770;Parent=gene:HCON_00065770;Name=HCON_00065770;info=method:InterPro accession:IPR004217 description:Tim10-like %0Amethod:InterPro accession:IPR035427 description:Tim10-like domain superfamily %0Amethod:InterPro accession:IPR039238 description:Mitochondrial import inner membrane translocase subunit Tim8/13
HCON_00110920	1012	Yes	Yes	Yes	ID=transcript:HCON_00110920;Parent=gene:HCON_00110920;Name=HCON_00110920;info=method:InterPro accession:IPR000011 description:Ubiquitin/SUMO-activating enzyme E1 %0Amethod:InterPro accession:IPR000594 description:THIF-type NAD/FAD binding fold %0Amethod:InterPro accession:IPR018075 description:Ubiquitin-activating enzyme E1 %0Amethod:InterPro accession:IPR018965 description:Ubiquitin-activating e…
HCON_00000070	1013	Yes	Yes	Yes	ID=transcript:HCON_00000070;Parent=gene:HCON_00000070;Name=HCON_00000070;info=method:InterPro accession:IPR003034 description:SAP domain %0Amethod:InterPro accession:IPR012677 description:Nucleotide-binding alpha-beta plait domain superfamily %0Amethod:InterPro accession:IPR032552 description:Acin1%2C RNSP1-SAP18 binding (RSB) motif %0Amethod:InterPro accession:IPR034257 description:Acinus%2C RNA…
HCON_00030490	1014	Yes	Yes	Yes	ID=transcript:HCON_00030490;Parent=gene:HCON_00030490;Name=HCON_00030490;info=method:InterPro accession:IPR005475 description:Transketolase-like%2C pyrimidine-binding domain %0Amethod:InterPro accession:IPR009014 description:Transketolase C-terminal/Pyruvate-ferredoxin oxidoreductase domain II %0Amethod:InterPro accession:IPR029061 description:Thiamin diphosphate-binding fold %0Amethod:InterPro a…
HCON_00058020	1015	Yes	Yes	Yes	ID=transcript:HCON_00058020;Parent=gene:HCON_00058020;Name=HCON_00058020;info=method:InterPro accession:IPR002777 description:Prefoldin beta-like %0Amethod:InterPro accession:IPR009053 description:Prefoldin %0Amethod:InterPro accession:IPR027235 description:Prefoldin subunit 2
HCON_00076410	1016	Yes	Yes	Yes	ID=transcript:HCON_00076410;Parent=gene:HCON_00076410;Name=HCON_00076410;info=method:InterPro accession:IPR001680 description:WD40 repeat %0Amethod:InterPro accession:IPR015943 description:WD40/YVTN repeat-like-containing domain superfamily %0Amethod:InterPro accession:IPR017266 description:Cyclin-dependent kinase 2-associated protein 1/2 %0Amethod:InterPro accession:IPR017986 description:WD40-re…
HCON_00149900	1017	Yes	Yes	Yes	ID=transcript:HCON_00149900;Parent=gene:HCON_00149900;Name=HCON_00149900;info=method:InterPro accession:IPR001609 description:Myosin head%2C motor domain %0Amethod:InterPro accession:IPR002928 description:Myosin tail %0Amethod:InterPro accession:IPR004009 description:Myosin%2C N-terminal%2C SH3-like %0Amethod:InterPro accession:IPR008989 description:Myosin S1 fragment%2C N-terminal %0Amethod:Inte…
HCON_00119120	1018	Yes	Yes	Yes	ID=transcript:HCON_00119120;Parent=gene:HCON_00119120;Name=HCON_00119120;info=method:InterPro accession:IPR003781 description:CoA-binding %0Amethod:InterPro accession:IPR005810 description:Succinyl-CoA ligase%2C alpha subunit %0Amethod:InterPro accession:IPR005811 description:ATP-citrate lyase/succinyl-CoA ligase %0Amethod:InterPro accession:IPR016102 description:Succinyl-CoA synthetase-like %0Am…
HCON_00060020	1019	Yes	Yes	Yes	ID=transcript:HCON_00060020;Parent=gene:HCON_00060020;Name=HCON_00060020;info=method:InterPro accession:IPR003395 description:RecF/RecN/SMC%2C N-terminal %0Amethod:InterPro accession:IPR010935 description:SMCs flexible hinge %0Amethod:InterPro accession:IPR024704 description:Structural maintenance of chromosomes protein %0Amethod:InterPro accession:IPR027417 description:P-loop containing nucleosi…
HCON_00180690	1020	Yes	No	No	ID=transcript:HCON_00180690.1;Parent=gene:HCON_00180690;Name=HCON_00180690.1;info=method:InterPro accession:IPR038825 description:Apical junction component
HCON_00158560	1021	Yes	Yes	Yes	ID=transcript:HCON_00158560;Parent=gene:HCON_00158560;Name=HCON_00158560;info=method:InterPro accession:IPR006671 description:Cyclin%2C N-terminal %0Amethod:InterPro accession:IPR013763 description:Cyclin-like %0Amethod:InterPro accession:IPR036915 description:Cyclin-like superfamily
HCON_00149510	1022	Yes	Yes	Yes	ID=transcript:HCON_00149510.1;Parent=gene:HCON_00149510;Name=HCON_00149510.1;info=method:InterPro accession:IPR002319 description:Phenylalanyl-tRNA synthetase %0Amethod:InterPro accession:IPR004530 description:Phenylalanyl-tRNA synthetase%2C class IIc%2C mitochondrial %0Amethod:InterPro accession:IPR005121 description:Ferrodoxin-fold anticodon-binding domain %0Amethod:InterPro accession:IPR006195…
HCON_00101070	1023	Yes	Yes	Yes	ID=transcript:HCON_00101070;Parent=gene:HCON_00101070;Name=HCON_00101070;info=method:InterPro accession:IPR001965 description:Zinc finger%2C PHD-type %0Amethod:InterPro accession:IPR011011 description:Zinc finger%2C FYVE/PHD-type %0Amethod:InterPro accession:IPR013083 description:Zinc finger%2C RING/FYVE/PHD-type %0Amethod:InterPro accession:IPR019786 description:Zinc finger%2C PHD-type%2C conser…
HCON_00107800	1024	Yes	Yes	Yes	ID=transcript:HCON_00107800;Parent=gene:HCON_00107800;Name=HCON_00107800;info=method:InterPro accession:IPR006921 description:Interferon-related developmental regulator%2C C-terminal %0Amethod:InterPro accession:IPR007701 description:Interferon-related developmental regulator%2C N-terminal %0Amethod:InterPro accession:IPR016024 description:Armadillo-type fold %0Amethod:InterPro accession:IPR03977…
HCON_00078100	1025	Yes	Yes	Yes	ID=transcript:HCON_00078100;Parent=gene:HCON_00078100;Name=HCON_00078100;info=method:InterPro accession:IPR003316 description:E2F/DP family%2C winged-helix DNA-binding domain %0Amethod:InterPro accession:IPR007144 description:Small-subunit processome%2C Utp11 %0Amethod:InterPro accession:IPR018108 description:Mitochondrial substrate/solute carrier %0Amethod:InterPro accession:IPR023395 descriptio…
HCON_00132650	1026	No	No	No	ID=transcript:HCON_00132650;Parent=gene:HCON_00132650;Name=HCON_00132650
HCON_00104130	1027	Yes	Yes	Yes	ID=transcript:HCON_00104130;Parent=gene:HCON_00104130;Name=HCON_00104130;info=method:InterPro accession:IPR012340 description:Nucleic acid-binding%2C OB-fold
HCON_00125430	1028	Yes	Yes	Yes	ID=transcript:HCON_00125430;Parent=gene:HCON_00125430;Name=HCON_00125430;info=method:InterPro accession:IPR010334 description:mRNA-decapping enzyme subunit 1 %0Amethod:InterPro accession:IPR011993 description:PH-like domain superfamily %0Amethod:InterPro accession:IPR031953 description:mRNA-decapping enzyme%2C C-terminal
HCON_00097670	1029	Yes	No	Yes	ID=transcript:HCON_00097670;Parent=gene:HCON_00097670;Name=HCON_00097670;info=method:InterPro accession:IPR007327 description:Tumour protein D52
HCON_00083110	1030	Yes	Yes	Yes	ID=transcript:HCON_00083110;Parent=gene:HCON_00083110;Name=HCON_00083110;info=method:InterPro accession:IPR025714 description:Methyltransferase domain %0Amethod:InterPro accession:IPR029063 description:S-adenosyl-L-methionine-dependent methyltransferase
HCON_00138410	1031	Yes	Yes	Yes	ID=transcript:HCON_00138410;Parent=gene:HCON_00138410;Name=HCON_00138410;info=method:InterPro accession:IPR005037 description:Pre-mRNA-splicing factor 38
HCON_00118200	1032	Yes	Yes	Yes	ID=transcript:HCON_00118200;Parent=gene:HCON_00118200;Name=HCON_00118200;info=method:InterPro accession:IPR002194 description:Chaperonin TCP-1%2C conserved site %0Amethod:InterPro accession:IPR002423 description:Chaperonin Cpn60/TCP-1 family %0Amethod:InterPro accession:IPR012721 description:T-complex protein 1%2C theta subunit %0Amethod:InterPro accession:IPR017998 description:Chaperone tailless…
HCON_00114190	1033	Yes	Yes	Yes	ID=transcript:HCON_00114190;Parent=gene:HCON_00114190;Name=HCON_00114190;info=method:InterPro accession:IPR000304 description:Pyrroline-5-carboxylate reductase %0Amethod:InterPro accession:IPR008927 description:6-phosphogluconate dehydrogenase-like%2C C-terminal domain superfamily %0Amethod:InterPro accession:IPR029036 description:Pyrroline-5-carboxylate reductase%2C dimerisation domain
HCON_00078690	1034	Yes	Yes	Yes	ID=transcript:HCON_00078690;Parent=gene:HCON_00078690;Name=HCON_00078690;info=method:InterPro accession:IPR001757 description:P-type ATPase %0Amethod:InterPro accession:IPR006539 description:P-type ATPase%2C subfamily IV %0Amethod:InterPro accession:IPR008250 description:P-type ATPase%2C A domain superfamily %0Amethod:InterPro accession:IPR018303 description:P-type ATPase%2C phosphorylation site …
HCON_00125120	1035	Yes	Yes	Yes	ID=transcript:HCON_00125120;Parent=gene:HCON_00125120;Name=HCON_00125120;info=method:InterPro accession:IPR002717 description:Histone acetyltransferase domain%2C MYST-type %0Amethod:InterPro accession:IPR016181 description:Acyl-CoA N-acyltransferase %0Amethod:InterPro accession:IPR016197 description:Chromo-like domain superfamily %0Amethod:InterPro accession:IPR025995 description:RNA binding acti…
HCON_00099070	1036	Yes	Yes	Yes	ID=transcript:HCON_00099070.1;Parent=gene:HCON_00099070;Name=HCON_00099070.1;info=method:InterPro accession:IPR004895 description:Prenylated rab acceptor PRA1
HCON_00076920	1037	No	No	No	ID=transcript:HCON_00076920;Parent=gene:HCON_00076920;Name=HCON_00076920;info=method:InterPro accession:IPR006636 description:Heat shock chaperonin-binding %0Amethod:InterPro accession:IPR041243 description:STI1 domain
HCON_00044420	1038	Yes	Yes	Yes	ID=transcript:HCON_00044420;Parent=gene:HCON_00044420;Name=HCON_00044420;info=method:InterPro accession:IPR000061 description:SWAP/Surp %0Amethod:InterPro accession:IPR000626 description:Ubiquitin domain %0Amethod:InterPro accession:IPR019954 description:Ubiquitin conserved site %0Amethod:InterPro accession:IPR022030 description:Splicing factor 3A subunit 1 %0Amethod:InterPro accession:IPR029071 …
HCON_00149940	1039	Yes	Yes	Yes	ID=transcript:HCON_00149940;Parent=gene:HCON_00149940;Name=HCON_00149940;info=method:InterPro accession:IPR001878 description:Zinc finger%2C CCHC-type %0Amethod:InterPro accession:IPR021715 description:Pre-mRNA-splicing factor SLU7 domain %0Amethod:InterPro accession:IPR036875 description:Zinc finger%2C CCHC-type superfamily %0Amethod:InterPro accession:IPR039974 description:Pre-mRNA-splicing fac…
HCON_00022820	1040	Yes	Yes	Yes	ID=transcript:HCON_00022820;Parent=gene:HCON_00022820;Name=HCON_00022820;info=method:InterPro accession:IPR002778 description:Signal recognition particle%2C SRP19 subunit %0Amethod:InterPro accession:IPR036521 description:Signal recognition particle%2C subunit SRP19-like superfamily
HCON_00059100	1041	Yes	Yes	Yes	ID=transcript:HCON_00059100;Parent=gene:HCON_00059100;Name=HCON_00059100;info=method:InterPro accession:IPR003593 description:AAA+ ATPase domain %0Amethod:InterPro accession:IPR010339 description:TIP49%2C P-loop domain %0Amethod:InterPro accession:IPR011032 description:GroES-like superfamily %0Amethod:InterPro accession:IPR013149 description:Alcohol dehydrogenase%2C C-terminal %0Amethod:InterPro …
HCON_00081540	1042	Yes	Yes	Yes	ID=transcript:HCON_00081540;Parent=gene:HCON_00081540;Name=HCON_00081540;info=method:InterPro accession:IPR000340 description:Dual specificity phosphatase%2C catalytic domain %0Amethod:InterPro accession:IPR000387 description:Tyrosine specific protein phosphatases domain %0Amethod:InterPro accession:IPR014876 description:DEK%2C C-terminal %0Amethod:InterPro accession:IPR016130 description:Protein…
HCON_00015130	1043	Yes	Yes	Yes	ID=transcript:HCON_00015130;Parent=gene:HCON_00015130;Name=HCON_00015130;info=method:InterPro accession:IPR009011 description:Mannose-6-phosphate receptor binding domain superfamily %0Amethod:InterPro accession:IPR012913 description:Protein OS9-like
HCON_00100880	1044	Yes	Yes	Yes	ID=transcript:HCON_00100880;Parent=gene:HCON_00100880;Name=HCON_00100880;info=method:InterPro accession:IPR003173 description:Transcriptional coactivator p15 (PC4) %0Amethod:InterPro accession:IPR009044 description:ssDNA-binding transcriptional regulator
HCON_00090190	1045	Yes	No	No	ID=transcript:HCON_00090190.1;Parent=gene:HCON_00090190;Name=HCON_00090190.1;info=method:InterPro accession:IPR011598 description:Myc-type%2C basic helix-loop-helix (bHLH) domain %0Amethod:InterPro accession:IPR032647 description:Max-like protein X %0Amethod:InterPro accession:IPR036638 description:Helix-loop-helix DNA-binding domain superfamily
HCON_00069010	1046	Yes	Yes	Yes	ID=transcript:HCON_00069010;Parent=gene:HCON_00069010;Name=HCON_00069010;info=method:InterPro accession:IPR007109 description:Brix domain %0Amethod:InterPro accession:IPR026532 description:Ribosome biogenesis protein BRX1
HCON_00023810	1047	Yes	Yes	Yes	ID=transcript:HCON_00023810;Parent=gene:HCON_00023810;Name=HCON_00023810;info=method:InterPro accession:IPR012875 description:Succinate dehydrogenase assembly factor 4
HCON_00170580	1048	Yes	Yes	Yes	ID=transcript:HCON_00170580;Parent=gene:HCON_00170580;Name=HCON_00170580;info=method:InterPro accession:IPR001806 description:Small GTPase %0Amethod:InterPro accession:IPR003578 description:Small GTPase Rho %0Amethod:InterPro accession:IPR005225 description:Small GTP-binding protein domain %0Amethod:InterPro accession:IPR027417 description:P-loop containing nucleoside triphosphate hydrolase
HCON_00013760	1049	Yes	Yes	Yes	ID=transcript:HCON_00013760;Parent=gene:HCON_00013760;Name=HCON_00013760;info=method:InterPro accession:IPR005349 description:TMEM14 family
HCON_00095090	1050	Yes	Yes	Yes	ID=transcript:HCON_00095090.1;Parent=gene:HCON_00095090;Name=HCON_00095090.1;info=method:InterPro accession:IPR003186 description:Proteasome activator PA28%2C C-terminal domain %0Amethod:InterPro accession:IPR009077 description:Proteasome activator PA28 %0Amethod:InterPro accession:IPR036252 description:Proteasome activator superfamily %0Amethod:InterPro accession:IPR036997 description:Proteasome…
HCON_00105150	1051	Yes	Yes	Yes	ID=transcript:HCON_00105150;Parent=gene:HCON_00105150;Name=HCON_00105150;info=method:InterPro accession:IPR001451 description:Hexapeptide repeat %0Amethod:InterPro accession:IPR005835 description:Nucleotidyl transferase domain %0Amethod:InterPro accession:IPR029044 description:Nucleotide-diphospho-sugar transferases
HCON_00049720	1052	Yes	No	Yes	ID=transcript:HCON_00049720;Parent=gene:HCON_00049720;Name=HCON_00049720;info=method:InterPro accession:IPR001878 description:Zinc finger%2C CCHC-type %0Amethod:InterPro accession:IPR036875 description:Zinc finger%2C CCHC-type superfamily
HCON_00147120	1053	Yes	Yes	Yes	ID=transcript:HCON_00147120;Parent=gene:HCON_00147120;Name=HCON_00147120;info=method:InterPro accession:IPR000717 description:Proteasome component (PCI) domain %0Amethod:InterPro accession:IPR009374 description:Eukaryotic translation initiation factor 3 subunit K %0Amethod:InterPro accession:IPR016020 description:Translation initiation factor 3%2C subunit 12%2C N-terminal%2C eukaryotic %0Amethod:…
HCON_00137000	1054	Yes	Yes	Yes	ID=transcript:HCON_00137000;Parent=gene:HCON_00137000;Name=HCON_00137000;info=method:InterPro accession:IPR007005 description:XAP5 protein
HCON_00103880	1055	Yes	Yes	Yes	ID=transcript:HCON_00103880;Parent=gene:HCON_00103880;Name=HCON_00103880;info=method:InterPro accession:IPR000504 description:RNA recognition motif domain %0Amethod:InterPro accession:IPR006509 description:Splicing factor%2C RBM39-like %0Amethod:InterPro accession:IPR012677 description:Nucleotide-binding alpha-beta plait domain superfamily %0Amethod:InterPro accession:IPR029123 description:Splici…
HCON_00046760	1056	Yes	Yes	Yes	ID=transcript:HCON_00046760.1;Parent=gene:HCON_00046760;Name=HCON_00046760.1;info=method:InterPro accession:IPR002112 description:Transcription factor Jun %0Amethod:InterPro accession:IPR004827 description:Basic-leucine zipper domain
HCON_00009070	1057	Yes	Yes	Yes	ID=transcript:HCON_00009070.1;Parent=gene:HCON_00009070;Name=HCON_00009070.1;info=method:InterPro accession:IPR001452 description:SH3 domain %0Amethod:InterPro accession:IPR002014 description:VHS domain %0Amethod:InterPro accession:IPR003903 description:Ubiquitin interacting motif %0Amethod:InterPro accession:IPR008942 description:ENTH/VHS %0Amethod:InterPro accession:IPR036028 description:SH3-li…
HCON_00130710	1058	Yes	No	No	ID=transcript:HCON_00130710;Parent=gene:HCON_00130710;Name=HCON_00130710
HCON_00067075	1059	Yes	Yes	Yes	ID=transcript:HCON_00067075;Parent=gene:HCON_00067075;Name=HCON_00067075;info=method:InterPro accession:IPR012879 description:Protein of unknown function DUF1682
HCON_00085980	1060	Yes	Yes	Yes	ID=transcript:HCON_00085980;Parent=gene:HCON_00085980;Name=HCON_00085980;info=method:InterPro accession:IPR011993 description:PH-like domain superfamily %0Amethod:InterPro accession:IPR021648 description:Vacuolar protein sorting protein 36%2C GLUE domain %0Amethod:InterPro accession:IPR036388 description:Winged helix-like DNA-binding domain superfamily %0Amethod:InterPro accession:IPR036390 descr…
HCON_00039980	1061	Yes	Yes	Yes	ID=transcript:HCON_00039980.1;Parent=gene:HCON_00039980;Name=HCON_00039980.1;info=method:InterPro accession:IPR006671 description:Cyclin%2C N-terminal %0Amethod:InterPro accession:IPR013763 description:Cyclin-like %0Amethod:InterPro accession:IPR036915 description:Cyclin-like superfamily %0Amethod:InterPro accession:IPR039361 description:Cyclin
HCON_00064230	1062	Yes	Yes	Yes	ID=transcript:HCON_00064230;Parent=gene:HCON_00064230;Name=HCON_00064230;info=method:InterPro accession:IPR019376 description:Myeloid leukemia factor
HCON_00056670	1063	Yes	Yes	Yes	ID=transcript:HCON_00056670;Parent=gene:HCON_00056670;Name=HCON_00056670;info=method:InterPro accession:IPR001876 description:Zinc finger%2C RanBP2-type %0Amethod:InterPro accession:IPR007716 description:NPL4%2C zinc-binding putative %0Amethod:InterPro accession:IPR007717 description:Nuclear pore localisation protein NPL4%2C C-terminal %0Amethod:InterPro accession:IPR016563 description:Nuclear pr…
HCON_00142460	1064	Yes	Yes	Yes	ID=transcript:HCON_00142460;Parent=gene:HCON_00142460;Name=HCON_00142460;info=method:InterPro accession:IPR011687 description:Ribosome biogenesis protein Nop53/GLTSCR2
HCON_00026750	1065	Yes	No	No	ID=transcript:HCON_00026750.1;Parent=gene:HCON_00026750;Name=HCON_00026750.1;info=method:InterPro accession:IPR006578 description:MADF domain %0Amethod:InterPro accession:IPR039353 description:Transcription factor Adf-1
HCON_00052710	1066	Yes	No	Yes	ID=transcript:HCON_00052710;Parent=gene:HCON_00052710;Name=HCON_00052710;info=method:InterPro accession:IPR011082 description:Exosome-associated factor Rrp47/DNA strand repair C1D
HCON_00129910	1067	Yes	No	Yes	ID=transcript:HCON_00129910.1;Parent=gene:HCON_00129910;Name=HCON_00129910.1;info=method:InterPro accession:IPR037660 description:Coiled-coil domain-containing protein 51
HCON_00111020	1068	Yes	Yes	Yes	ID=transcript:HCON_00111020;Parent=gene:HCON_00111020;Name=HCON_00111020;info=method:InterPro accession:IPR006895 description:Zinc finger%2C Sec23/Sec24-type %0Amethod:InterPro accession:IPR006896 description:Sec23/Sec24%2C trunk domain %0Amethod:InterPro accession:IPR006900 description:Sec23/Sec24%2C helical domain %0Amethod:InterPro accession:IPR007123 description:Gelsolin-like domain %0Amethod…
HCON_00146620	1069	Yes	No	No	ID=transcript:HCON_00146620.1;Parent=gene:HCON_00146620;Name=HCON_00146620.1
HCON_00030820	1070	Yes	Yes	Yes	ID=transcript:HCON_00030820;Parent=gene:HCON_00030820;Name=HCON_00030820;info=method:InterPro accession:IPR000504 description:RNA recognition motif domain %0Amethod:InterPro accession:IPR012677 description:Nucleotide-binding alpha-beta plait domain superfamily %0Amethod:InterPro accession:IPR035979 description:RNA-binding domain superfamily
HCON_00097100	1071	Yes	No	No	ID=transcript:HCON_00097100;Parent=gene:HCON_00097100;Name=HCON_00097100;info=method:InterPro accession:IPR018784 description:Learning associated protein 18-like
HCON_00010450	1072	Yes	Yes	No	ID=transcript:HCON_00010450;Parent=gene:HCON_00010450;Name=HCON_00010450
HCON_00009350	1073	Yes	Yes	Yes	ID=transcript:HCON_00009350;Parent=gene:HCON_00009350;Name=HCON_00009350;info=method:InterPro accession:IPR010756 description:Telomere length and silencing protein 1
HCON_00194000	1074	Yes	Yes	No	ID=transcript:HCON_00194000;Parent=gene:HCON_00194000;Name=HCON_00194000;info=method:InterPro accession:IPR003121 description:SWIB/MDM2 domain %0Amethod:InterPro accession:IPR019835 description:SWIB domain %0Amethod:InterPro accession:IPR036885 description:SWIB/MDM2 domain superfamily
HCON_00079830	1075	Yes	Yes	Yes	ID=transcript:HCON_00079830;Parent=gene:HCON_00079830;Name=HCON_00079830;info=method:InterPro accession:IPR001063 description:Ribosomal protein L22/L17 %0Amethod:InterPro accession:IPR005727 description:Ribosomal protein L22%2C bacterial/chloroplast-type %0Amethod:InterPro accession:IPR036394 description:Ribosomal protein L22/L17 superfamily
HCON_00072530	1076	Yes	Yes	No	ID=transcript:HCON_00072530;Parent=gene:HCON_00072530;Name=HCON_00072530;info=method:InterPro accession:IPR002125 description:Cytidine and deoxycytidylate deaminase domain %0Amethod:InterPro accession:IPR016193 description:Cytidine deaminase-like
HCON_00159170	1077	Yes	Yes	Yes	ID=transcript:HCON_00159170;Parent=gene:HCON_00159170;Name=HCON_00159170;info=method:InterPro accession:IPR007194 description:Transport protein particle (TRAPP) component %0Amethod:InterPro accession:IPR024096 description:NO signalling/Golgi transport ligand-binding domain superfamily %0Amethod:InterPro accession:IPR037992 description:TRAPP complex%2C Trs33 subunit
HCON_00068140	1078	Yes	Yes	Yes	ID=transcript:HCON_00068140;Parent=gene:HCON_00068140;Name=HCON_00068140;info=method:InterPro accession:IPR019192 description:Ribosomal protein L28/L40%2C mitochondrial %0Amethod:InterPro accession:IPR039145 description:39S ribosomal protein L40%2C mitochondrial
HCON_00096050	1079	Yes	Yes	Yes	ID=transcript:HCON_00096050;Parent=gene:HCON_00096050;Name=HCON_00096050;info=method:InterPro accession:IPR018615 description:Ribosomal protein L55%2C mitochondrial
HCON_00106510	1080	Yes	Yes	Yes	ID=transcript:HCON_00106510;Parent=gene:HCON_00106510;Name=HCON_00106510;info=method:InterPro accession:IPR000504 description:RNA recognition motif domain %0Amethod:InterPro accession:IPR000571 description:Zinc finger%2C CCCH-type %0Amethod:InterPro accession:IPR012677 description:Nucleotide-binding alpha-beta plait domain superfamily %0Amethod:InterPro accession:IPR035979 description:RNA-binding…
HCON_00052350	1081	Yes	Yes	Yes	ID=transcript:HCON_00052350;Parent=gene:HCON_00052350;Name=HCON_00052350;info=method:InterPro accession:IPR001313 description:Pumilio RNA-binding repeat %0Amethod:InterPro accession:IPR011989 description:Armadillo-like helical %0Amethod:InterPro accession:IPR012959 description:CPL domain %0Amethod:InterPro accession:IPR016024 description:Armadillo-type fold %0Amethod:InterPro accession:IPR033133 …
HCON_00188110	1082	Yes	Yes	Yes	ID=transcript:HCON_00188110;Parent=gene:HCON_00188110;Name=HCON_00188110;info=method:InterPro accession:IPR002067 description:Mitochondrial carrier protein %0Amethod:InterPro accession:IPR002113 description:Adenine nucleotide translocator 1 %0Amethod:InterPro accession:IPR018108 description:Mitochondrial substrate/solute carrier %0Amethod:InterPro accession:IPR023395 description:Mitochondrial car…
HCON_00001320	1083	Yes	Yes	Yes	ID=transcript:HCON_00001320.1;Parent=gene:HCON_00001320;Name=HCON_00001320.1;info=method:InterPro accession:IPR000719 description:Protein kinase domain %0Amethod:InterPro accession:IPR008271 description:Serine/threonine-protein kinase%2C active site %0Amethod:InterPro accession:IPR011009 description:Protein kinase-like domain superfamily
HCON_00166680	1084	Yes	No	Yes	ID=transcript:HCON_00166680;Parent=gene:HCON_00166680;Name=HCON_00166680;info=method:InterPro accession:IPR006108 description:3-hydroxyacyl-CoA dehydrogenase%2C C-terminal %0Amethod:InterPro accession:IPR006176 description:3-hydroxyacyl-CoA dehydrogenase%2C NAD binding %0Amethod:InterPro accession:IPR006180 description:3-hydroxyacyl-CoA dehydrogenase%2C conserved site %0Amethod:InterPro accession…
HCON_00012520	1085	Yes	Yes	No	ID=transcript:HCON_00012520.1;Parent=gene:HCON_00012520;Name=HCON_00012520.1;info=method:InterPro accession:IPR019547 description:B domain of TMEM189%2C localisation domain
HCON_00022090	1086	Yes	Yes	Yes	ID=transcript:HCON_00022090;Parent=gene:HCON_00022090;Name=HCON_00022090;info=method:InterPro accession:IPR001623 description:DnaJ domain %0Amethod:InterPro accession:IPR004179 description:Sec63 domain %0Amethod:InterPro accession:IPR014756 description:Immunoglobulin E-set %0Amethod:InterPro accession:IPR027137 description:Translocation protein Sec63 %0Amethod:InterPro accession:IPR035892 descrip…
HCON_00130815	1087	Yes	Yes	Yes	ID=transcript:HCON_00130815;Parent=gene:HCON_00130815;Name=HCON_00130815;info=method:InterPro accession:IPR018793 description:Cytochrome c oxidase assembly protein PET191
HCON_00191850	1088	Yes	Yes	Yes	ID=transcript:HCON_00191850;Parent=gene:HCON_00191850;Name=HCON_00191850;info=method:InterPro accession:IPR039175 description:Mitochondrial import inner membrane translocase subunit TIM22
HCON_00126410	1089	Yes	Yes	Yes	ID=transcript:HCON_00126410;Parent=gene:HCON_00126410;Name=HCON_00126410;info=method:InterPro accession:IPR007673 description:Condensin subunit 1 %0Amethod:InterPro accession:IPR011989 description:Armadillo-like helical %0Amethod:InterPro accession:IPR016024 description:Armadillo-type fold %0Amethod:InterPro accession:IPR026971 description:Condensin subunit 1/Condensin-2 complex subunit D3 %0Amet…
HCON_00152450	1090	Yes	Yes	Yes	ID=transcript:HCON_00152450;Parent=gene:HCON_00152450;Name=HCON_00152450;info=method:InterPro accession:IPR006887 description:Domain of unknown function DUF625 %0Amethod:InterPro accession:IPR011993 description:PH-like domain superfamily %0Amethod:InterPro accession:IPR016024 description:Armadillo-type fold
HCON_00075770	1091	Yes	Yes	Yes	ID=transcript:HCON_00075770;Parent=gene:HCON_00075770;Name=HCON_00075770;info=method:InterPro accession:IPR001214 description:SET domain %0Amethod:InterPro accession:IPR001748 description:G10 protein %0Amethod:InterPro accession:IPR018230 description:BUD31/G10-related%2C conserved site
HCON_00066190	1092	Yes	Yes	Yes	ID=transcript:HCON_00066190;Parent=gene:HCON_00066190;Name=HCON_00066190;info=method:InterPro accession:IPR011990 description:Tetratricopeptide-like helical domain superfamily %0Amethod:InterPro accession:IPR013026 description:Tetratricopeptide repeat-containing domain %0Amethod:InterPro accession:IPR019734 description:Tetratricopeptide repeat %0Amethod:InterPro accession:IPR021183 description:N-…
HCON_00026830	1093	Yes	Yes	Yes	ID=transcript:HCON_00026830;Parent=gene:HCON_00026830;Name=HCON_00026830;info=method:InterPro accession:IPR009071 description:High mobility group box domain %0Amethod:InterPro accession:IPR024940 description:Transcription factor TCF/LEF %0Amethod:InterPro accession:IPR036910 description:High mobility group box domain superfamily
HCON_00135290	1094	Yes	Yes	Yes	ID=transcript:HCON_00135290.1;Parent=gene:HCON_00135290;Name=HCON_00135290.1;info=method:InterPro accession:IPR003923 description:Transcription initiation factor TFIID%2C 23-30kDa subunit
HCON_00034770	1095	Yes	Yes	Yes	ID=transcript:HCON_00034770;Parent=gene:HCON_00034770;Name=HCON_00034770;info=method:InterPro accession:IPR017246 description:Snapin %0Amethod:InterPro accession:IPR028119 description:Snapin/Pallidin/Snn1
HCON_00013140	1096	Yes	Yes	Yes	ID=transcript:HCON_00013140;Parent=gene:HCON_00013140;Name=HCON_00013140;info=method:InterPro accession:IPR001312 description:Hexokinase %0Amethod:InterPro accession:IPR019807 description:Hexokinase%2C binding site %0Amethod:InterPro accession:IPR022672 description:Hexokinase%2C N-terminal %0Amethod:InterPro accession:IPR022673 description:Hexokinase%2C C-terminal
HCON_00134860	1097	Yes	Yes	Yes	ID=transcript:HCON_00134860;Parent=gene:HCON_00134860;Name=HCON_00134860;info=method:InterPro accession:IPR000407 description:Nucleoside phosphatase GDA1/CD39
HCON_00103960	1098	Yes	Yes	Yes	ID=transcript:HCON_00103960;Parent=gene:HCON_00103960;Name=HCON_00103960;info=method:InterPro accession:IPR001781 description:Zinc finger%2C LIM-type
HCON_00040770	1099	Yes	Yes	Yes	ID=transcript:HCON_00040770;Parent=gene:HCON_00040770;Name=HCON_00040770;info=method:InterPro accession:IPR019319 description:Plasminogen receptor (KT)
HCON_00020310	1100	Yes	Yes	Yes	ID=transcript:HCON_00020310;Parent=gene:HCON_00020310;Name=HCON_00020310;info=method:InterPro accession:IPR001680 description:WD40 repeat %0Amethod:InterPro accession:IPR015943 description:WD40/YVTN repeat-like-containing domain superfamily %0Amethod:InterPro accession:IPR017986 description:WD40-repeat-containing domain %0Amethod:InterPro accession:IPR024977 description:Anaphase-promoting complex…
HCON_00023730	1101	Yes	Yes	Yes	ID=transcript:HCON_00023730;Parent=gene:HCON_00023730;Name=HCON_00023730;info=method:InterPro accession:IPR019377 description:NADH-ubiquinone oxidoreductase%2C subunit 10 %0Amethod:InterPro accession:IPR039993 description:NADH dehydrogenase [ubiquinone] 1 beta subcomplex subunit 10
HCON_00102560	1102	Yes	Yes	Yes	ID=transcript:HCON_00102560.1;Parent=gene:HCON_00102560;Name=HCON_00102560.1;info=method:InterPro accession:IPR019540 description:Phosphatidylinositol-glycan biosynthesis class S protein
HCON_00019620	1103	Yes	Yes	Yes	ID=transcript:HCON_00019620;Parent=gene:HCON_00019620;Name=HCON_00019620;info=method:InterPro accession:IPR003959 description:ATPase%2C AAA-type%2C core %0Amethod:InterPro accession:IPR027417 description:P-loop containing nucleoside triphosphate hydrolase
HCON_00010440	1104	Yes	Yes	Yes	ID=transcript:HCON_00010440;Parent=gene:HCON_00010440;Name=HCON_00010440;info=method:InterPro accession:IPR000760 description:Inositol monophosphatase-like %0Amethod:InterPro accession:IPR020550 description:Inositol monophosphatase%2C conserved site
HCON_00123440	1105	Yes	Yes	Yes	ID=transcript:HCON_00123440;Parent=gene:HCON_00123440;Name=HCON_00123440;info=method:InterPro accession:IPR006984 description:rRNA-processing protein Fcf1/Utp23 %0Amethod:InterPro accession:IPR029060 description:PIN-like domain superfamily
HCON_00192010	1106	No	No	No	ID=transcript:HCON_00192010;Parent=gene:HCON_00192010;Name=HCON_00192010
HCON_00046270	1107	Yes	Yes	Yes	ID=transcript:HCON_00046270;Parent=gene:HCON_00046270;Name=HCON_00046270;info=method:InterPro accession:IPR018108 description:Mitochondrial substrate/solute carrier %0Amethod:InterPro accession:IPR023395 description:Mitochondrial carrier domain superfamily
HCON_00038310	1108	Yes	Yes	Yes	ID=transcript:HCON_00038310;Parent=gene:HCON_00038310;Name=HCON_00038310;info=method:InterPro accession:IPR001623 description:DnaJ domain %0Amethod:InterPro accession:IPR013087 description:Zinc finger C2H2-type %0Amethod:InterPro accession:IPR018253 description:DnaJ domain%2C conserved site %0Amethod:InterPro accession:IPR022755 description:Zinc finger%2C double-stranded RNA binding %0Amethod:Int…
HCON_00180130	1109	Yes	Yes	Yes	ID=transcript:HCON_00180130;Parent=gene:HCON_00180130;Name=HCON_00180130;info=method:InterPro accession:IPR001680 description:WD40 repeat %0Amethod:InterPro accession:IPR015943 description:WD40/YVTN repeat-like-containing domain superfamily %0Amethod:InterPro accession:IPR017986 description:WD40-repeat-containing domain %0Amethod:InterPro accession:IPR022033 description:RAVE complex protein Rav1 …
HCON_00036820	1110	Yes	Yes	Yes	ID=transcript:HCON_00036820;Parent=gene:HCON_00036820;Name=HCON_00036820;info=method:InterPro accession:IPR001623 description:DnaJ domain %0Amethod:InterPro accession:IPR018253 description:DnaJ domain%2C conserved site %0Amethod:InterPro accession:IPR036869 description:Chaperone J-domain superfamily
HCON_00074780	1111	Yes	Yes	Yes	ID=transcript:HCON_00074780;Parent=gene:HCON_00074780;Name=HCON_00074780;info=method:InterPro accession:IPR002744 description:MIP18 family-like %0Amethod:InterPro accession:IPR034904 description:Fe-S cluster assembly domain superfamily %0Amethod:InterPro accession:IPR039796 description:MIP18 family
HCON_00165690	1112	Yes	Yes	Yes	ID=transcript:HCON_00165690;Parent=gene:HCON_00165690;Name=HCON_00165690;info=method:InterPro accession:IPR011249 description:Metalloenzyme%2C LuxS/M16 peptidase-like %0Amethod:InterPro accession:IPR011765 description:Peptidase M16%2C N-terminal
HCON_00124240	1113	Yes	Yes	Yes	ID=transcript:HCON_00124240;Parent=gene:HCON_00124240;Name=HCON_00124240;info=method:InterPro accession:IPR000642 description:Peptidase M41 %0Amethod:InterPro accession:IPR001315 description:CARD domain %0Amethod:InterPro accession:IPR003593 description:AAA+ ATPase domain %0Amethod:InterPro accession:IPR003959 description:ATPase%2C AAA-type%2C core %0Amethod:InterPro accession:IPR005936 descripti…
HCON_00111320	1114	Yes	Yes	Yes	ID=transcript:HCON_00111320;Parent=gene:HCON_00111320;Name=HCON_00111320;info=method:InterPro accession:IPR001680 description:WD40 repeat %0Amethod:InterPro accession:IPR011047 description:Quinoprotein alcohol dehydrogenase-like superfamily %0Amethod:InterPro accession:IPR015943 description:WD40/YVTN repeat-like-containing domain superfamily %0Amethod:InterPro accession:IPR017986 description:WD40…
HCON_00182600	1115	Yes	Yes	Yes	ID=transcript:HCON_00182600;Parent=gene:HCON_00182600;Name=HCON_00182600;info=method:InterPro accession:IPR000980 description:SH2 domain %0Amethod:InterPro accession:IPR001452 description:SH3 domain %0Amethod:InterPro accession:IPR036028 description:SH3-like domain superfamily %0Amethod:InterPro accession:IPR036860 description:SH2 domain superfamily
HCON_00004320	1116	Yes	Yes	Yes	ID=transcript:HCON_00004320;Parent=gene:HCON_00004320;Name=HCON_00004320;info=method:InterPro accession:IPR005334 description:Dynein light chain Tctex-1 like %0Amethod:InterPro accession:IPR038586 description:Tctex-1-like superfamily
HCON_00082160	1117	Yes	Yes	Yes	ID=transcript:HCON_00082160;Parent=gene:HCON_00082160;Name=HCON_00082160;info=method:InterPro accession:IPR016689 description:ESCRT-2 complex%2C Snf8 %0Amethod:InterPro accession:IPR036388 description:Winged helix-like DNA-binding domain superfamily %0Amethod:InterPro accession:IPR036390 description:Winged helix DNA-binding domain superfamily %0Amethod:InterPro accession:IPR040608 description:Snf…
HCON_00081320	1118	Yes	Yes	Yes	ID=transcript:HCON_00081320;Parent=gene:HCON_00081320;Name=HCON_00081320;info=method:InterPro accession:IPR000969 description:Structure-specific recognition protein %0Amethod:InterPro accession:IPR011993 description:PH-like domain superfamily %0Amethod:InterPro accession:IPR013719 description:Domain of unknown function DUF1747 %0Amethod:InterPro accession:IPR024954 description:SSRP1 domain %0Amet…
HCON_00091035	1119	Yes	Yes	Yes	ID=transcript:HCON_00091035.1;Parent=gene:HCON_00091035;Name=HCON_00091035.1;info=method:InterPro accession:IPR011762 description:Acetyl-coenzyme A carboxyltransferase%2C N-terminal %0Amethod:InterPro accession:IPR011763 description:Acetyl-coenzyme A carboxyltransferase%2C C-terminal %0Amethod:InterPro accession:IPR029045 description:ClpP/crotonase-like domain superfamily %0Amethod:InterPro acces…
HCON_00088220	1120	Yes	No	No	ID=transcript:HCON_00088220;Parent=gene:HCON_00088220;Name=HCON_00088220
HCON_00094780	1121	Yes	Yes	Yes	ID=transcript:HCON_00094780;Parent=gene:HCON_00094780;Name=HCON_00094780;info=method:InterPro accession:IPR001208 description:MCM domain %0Amethod:InterPro accession:IPR008049 description:DNA replication licensing factor Mcm6 %0Amethod:InterPro accession:IPR012340 description:Nucleic acid-binding%2C OB-fold %0Amethod:InterPro accession:IPR018525 description:Mini-chromosome maintenance%2C conserve…
HCON_00094830	1122	Yes	Yes	Yes	ID=transcript:HCON_00094830.1;Parent=gene:HCON_00094830;Name=HCON_00094830.1;info=method:InterPro accession:IPR000340 description:Dual specificity phosphatase%2C catalytic domain %0Amethod:InterPro accession:IPR000387 description:Tyrosine specific protein phosphatases domain %0Amethod:InterPro accession:IPR020417 description:Atypical dual specificity phosphatase %0Amethod:InterPro accession:IPR02…
HCON_00083800	1123	Yes	Yes	Yes	ID=transcript:HCON_00083800;Parent=gene:HCON_00083800;Name=HCON_00083800;info=method:InterPro accession:IPR010655 description:Pre-mRNA cleavage complex subunit Clp1%2C C-terminal %0Amethod:InterPro accession:IPR027417 description:P-loop containing nucleoside triphosphate hydrolase %0Amethod:InterPro accession:IPR028606 description:Polyribonucleotide 5-hydroxyl-kinase Clp1 %0Amethod:InterPro acces…
HCON_00034310	1124	Yes	Yes	Yes	ID=transcript:HCON_00034310.1;Parent=gene:HCON_00034310;Name=HCON_00034310.1;info=method:InterPro accession:IPR001079 description:Galectin%2C carbohydrate recognition domain %0Amethod:InterPro accession:IPR013320 description:Concanavalin A-like lectin/glucanase domain superfamily
HCON_00070870	1125	Yes	Yes	Yes	ID=transcript:HCON_00070870.1;Parent=gene:HCON_00070870;Name=HCON_00070870.1;info=method:InterPro accession:IPR000900 description:Nebulin repeat %0Amethod:InterPro accession:IPR001781 description:Zinc finger%2C LIM-type
HCON_00119035	1126	Yes	Yes	Yes	ID=transcript:HCON_00119035;Parent=gene:HCON_00119035;Name=HCON_00119035
HCON_00024030	1127	Yes	Yes	Yes	ID=transcript:HCON_00024030.1;Parent=gene:HCON_00024030;Name=HCON_00024030.1;info=method:InterPro accession:IPR004579 description:ERCC1/RAD10/SWI10 family %0Amethod:InterPro accession:IPR010994 description:RuvA domain 2-like %0Amethod:InterPro accession:IPR011335 description:Restriction endonuclease type II-like %0Amethod:InterPro accession:IPR041663 description:DisA/LigA%2C helix-hairpin-helix m…
HCON_00135440	1128	Yes	Yes	Yes	ID=transcript:HCON_00135440;Parent=gene:HCON_00135440;Name=HCON_00135440;info=method:InterPro accession:IPR003196 description:Transcription initiation factor IIF%2C beta subunit %0Amethod:InterPro accession:IPR011039 description:Transcription Factor IIF%2C Rap30/Rap74%2C interaction %0Amethod:InterPro accession:IPR036388 description:Winged helix-like DNA-binding domain superfamily %0Amethod:Inter…
HCON_00036350	1129	Yes	No	No	ID=transcript:HCON_00036350.1;Parent=gene:HCON_00036350;Name=HCON_00036350.1;info=method:InterPro accession:IPR004827 description:Basic-leucine zipper domain
HCON_00022860	1130	Yes	No	Yes	ID=transcript:HCON_00022860;Parent=gene:HCON_00022860;Name=HCON_00022860;info=method:InterPro accession:IPR000330 description:SNF2-related%2C N-terminal domain %0Amethod:InterPro accession:IPR000953 description:Chromo/chromo shadow domain %0Amethod:InterPro accession:IPR001650 description:Helicase%2C C-terminal %0Amethod:InterPro accession:IPR006576 description:BRK domain %0Amethod:InterPro acces…
HCON_00160980	1131	Yes	Yes	Yes	ID=transcript:HCON_00160980;Parent=gene:HCON_00160980;Name=HCON_00160980;info=method:InterPro accession:IPR012725 description:Chaperone DnaK %0Amethod:InterPro accession:IPR013126 description:Heat shock protein 70 family %0Amethod:InterPro accession:IPR018181 description:Heat shock protein 70%2C conserved site %0Amethod:InterPro accession:IPR029047 description:Heat shock protein 70kD%2C peptide-b…
HCON_00155410	1132	Yes	No	Yes	ID=transcript:HCON_00155410;Parent=gene:HCON_00155410;Name=HCON_00155410;info=method:InterPro accession:IPR005550 description:Kinetochore protein Ndc80 %0Amethod:InterPro accession:IPR038273 description:Ndc80 domain superfamily
HCON_00036810	1133	Yes	Yes	Yes	ID=transcript:HCON_00036810.1;Parent=gene:HCON_00036810;Name=HCON_00036810.1;info=method:InterPro accession:IPR005225 description:Small GTP-binding protein domain %0Amethod:InterPro accession:IPR006689 description:Small GTPase superfamily%2C ARF/SAR type %0Amethod:InterPro accession:IPR027417 description:P-loop containing nucleoside triphosphate hydrolase
HCON_00094350	1134	Yes	Yes	Yes	ID=transcript:HCON_00094350;Parent=gene:HCON_00094350;Name=HCON_00094350;info=method:InterPro accession:IPR004087 description:K Homology domain %0Amethod:InterPro accession:IPR004088 description:K Homology domain%2C type 1 %0Amethod:InterPro accession:IPR036612 description:K Homology domain%2C type 1 superfamily
HCON_00042190	1135	Yes	Yes	Yes	ID=transcript:HCON_00042190;Parent=gene:HCON_00042190;Name=HCON_00042190;info=method:InterPro accession:IPR000594 description:THIF-type NAD/FAD binding fold %0Amethod:InterPro accession:IPR019572 description:Ubiquitin-activating enzyme%2C catalytic cysteine domain %0Amethod:InterPro accession:IPR023318 description:Ubiquitin activating enzyme%2C alpha domain superfamily %0Amethod:InterPro accessio…
HCON_00064130	1136	Yes	Yes	Yes	ID=transcript:HCON_00064130;Parent=gene:HCON_00064130;Name=HCON_00064130;info=method:InterPro accession:IPR001623 description:DnaJ domain %0Amethod:InterPro accession:IPR002939 description:Chaperone DnaJ%2C C-terminal %0Amethod:InterPro accession:IPR008971 description:HSP40/DnaJ peptide-binding %0Amethod:InterPro accession:IPR018253 description:DnaJ domain%2C conserved site %0Amethod:InterPro acc…
HCON_00188860	1137	Yes	Yes	Yes	ID=transcript:HCON_00188860;Parent=gene:HCON_00188860;Name=HCON_00188860;info=method:InterPro accession:IPR019365 description:TVP18/Calcium channel flower
HCON_00080500	1138	Yes	Yes	Yes	ID=transcript:HCON_00080500;Parent=gene:HCON_00080500;Name=HCON_00080500;info=method:InterPro accession:IPR007881 description:UNC-50
HCON_00071240	1139	Yes	Yes	Yes	ID=transcript:HCON_00071240;Parent=gene:HCON_00071240;Name=HCON_00071240;info=method:InterPro accession:IPR002155 description:Thiolase %0Amethod:InterPro accession:IPR016039 description:Thiolase-like %0Amethod:InterPro accession:IPR020616 description:Thiolase%2C N-terminal %0Amethod:InterPro accession:IPR020617 description:Thiolase%2C C-terminal
HCON_00068170	1140	Yes	Yes	Yes	ID=transcript:HCON_00068170;Parent=gene:HCON_00068170;Name=HCON_00068170;info=method:InterPro accession:IPR000719 description:Protein kinase domain %0Amethod:InterPro accession:IPR001245 description:Serine-threonine/tyrosine-protein kinase%2C catalytic domain %0Amethod:InterPro accession:IPR002110 description:Ankyrin repeat %0Amethod:InterPro accession:IPR011009 description:Protein kinase-like do…
HCON_00055840	1141	Yes	Yes	Yes	ID=transcript:HCON_00055840;Parent=gene:HCON_00055840;Name=HCON_00055840;info=method:InterPro accession:IPR002155 description:Thiolase %0Amethod:InterPro accession:IPR016039 description:Thiolase-like %0Amethod:InterPro accession:IPR020610 description:Thiolase%2C active site %0Amethod:InterPro accession:IPR020613 description:Thiolase%2C conserved site %0Amethod:InterPro accession:IPR020615 descrip…
HCON_00176775	1142	Yes	Yes	Yes	ID=transcript:HCON_00176775;Parent=gene:HCON_00176775;Name=HCON_00176775;info=method:InterPro accession:IPR001442 description:Collagen IV%2C non-collagenous %0Amethod:InterPro accession:IPR008160 description:Collagen triple helix repeat %0Amethod:InterPro accession:IPR016187 description:C-type lectin fold %0Amethod:InterPro accession:IPR036954 description:Collagen IV%2C non-collagenous domain sup…
HCON_00072870	1143	No	No	No	ID=transcript:HCON_00072870;Parent=gene:HCON_00072870;Name=HCON_00072870;info=method:InterPro accession:IPR008979 description:Galactose-binding-like domain superfamily %0Amethod:InterPro accession:IPR012919 description:SUN domain
HCON_00144840	1144	Yes	Yes	Yes	ID=transcript:HCON_00144840;Parent=gene:HCON_00144840;Name=HCON_00144840;info=method:InterPro accession:IPR001752 description:Kinesin motor domain %0Amethod:InterPro accession:IPR019821 description:Kinesin motor domain%2C conserved site %0Amethod:InterPro accession:IPR027417 description:P-loop containing nucleoside triphosphate hydrolase %0Amethod:InterPro accession:IPR027640 description:Kinesin-…
HCON_00113920	1145	Yes	Yes	Yes	ID=transcript:HCON_00113920;Parent=gene:HCON_00113920;Name=HCON_00113920;info=method:InterPro accession:IPR001680 description:WD40 repeat %0Amethod:InterPro accession:IPR015943 description:WD40/YVTN repeat-like-containing domain superfamily %0Amethod:InterPro accession:IPR017986 description:WD40-repeat-containing domain %0Amethod:InterPro accession:IPR019775 description:WD40 repeat%2C conserved s…
HCON_00083750	1146	Yes	Yes	Yes	ID=transcript:HCON_00083750;Parent=gene:HCON_00083750;Name=HCON_00083750;info=method:InterPro accession:IPR008832 description:Signal recognition particle%2C SRP9 subunit %0Amethod:InterPro accession:IPR009018 description:Signal recognition particle%2C SRP9/SRP14 subunit %0Amethod:InterPro accession:IPR039432 description:SRP9 domain %0Amethod:InterPro accession:IPR039914 description:Signal recogni…
HCON_00118380	1147	Yes	Yes	Yes	ID=transcript:HCON_00118380.1;Parent=gene:HCON_00118380;Name=HCON_00118380.1;info=method:InterPro accession:IPR000924 description:Glutamyl/glutaminyl-tRNA synthetase %0Amethod:InterPro accession:IPR001412 description:Aminoacyl-tRNA synthetase%2C class I%2C conserved site %0Amethod:InterPro accession:IPR004514 description:Glutamine-tRNA synthetase %0Amethod:InterPro accession:IPR007638 description…
HCON_00135150	1148	Yes	Yes	No	ID=transcript:HCON_00135150;Parent=gene:HCON_00135150;Name=HCON_00135150;info=method:InterPro accession:IPR017384 description:NADH dehydrogenase [ubiquinone] (complex I)%2C alpha subcomplex subunit 1
HCON_00119170	1149	Yes	Yes	Yes	ID=transcript:HCON_00119170;Parent=gene:HCON_00119170;Name=HCON_00119170;info=method:InterPro accession:IPR000866 description:Alkyl hydroperoxide reductase subunit C/ Thiol specific antioxidant %0Amethod:InterPro accession:IPR013766 description:Thioredoxin domain %0Amethod:InterPro accession:IPR024706 description:Peroxiredoxin%2C AhpC-type %0Amethod:InterPro accession:IPR036249 description:Thiore…
HCON_00080550	1150	Yes	Yes	Yes	ID=transcript:HCON_00080550;Parent=gene:HCON_00080550;Name=HCON_00080550;info=method:InterPro accession:IPR006708 description:Pex19 protein %0Amethod:InterPro accession:IPR038322 description:Pex19%2C C-terminal domain superfamily
HCON_00002930	1151	Yes	Yes	Yes	ID=transcript:HCON_00002930;Parent=gene:HCON_00002930;Name=HCON_00002930;info=method:InterPro accession:IPR007379 description:Tim44-like domain %0Amethod:InterPro accession:IPR017303 description:Mitochondrial import inner membrane translocase subunit Tim44 %0Amethod:InterPro accession:IPR032710 description:NTF2-like domain superfamily %0Amethod:InterPro accession:IPR039544 description:Tim44-like
HCON_00049300	1152	Yes	Yes	Yes	ID=transcript:HCON_00049300;Parent=gene:HCON_00049300;Name=HCON_00049300;info=method:InterPro accession:IPR001680 description:WD40 repeat %0Amethod:InterPro accession:IPR015943 description:WD40/YVTN repeat-like-containing domain superfamily %0Amethod:InterPro accession:IPR017986 description:WD40-repeat-containing domain %0Amethod:InterPro accession:IPR036322 description:WD40-repeat-containing dom…
HCON_00138170	1153	Yes	Yes	Yes	ID=transcript:HCON_00138170.1;Parent=gene:HCON_00138170;Name=HCON_00138170.1;info=method:InterPro accession:IPR006222 description:Aminomethyltransferase%2C folate-binding domain %0Amethod:InterPro accession:IPR006223 description:Glycine cleavage system T protein %0Amethod:InterPro accession:IPR013977 description:Glycine cleavage T-protein%2C C-terminal barrel domain %0Amethod:InterPro accession:I…
HCON_00053500	1154	Yes	Yes	Yes	ID=transcript:HCON_00053500;Parent=gene:HCON_00053500;Name=HCON_00053500;info=method:InterPro accession:IPR004839 description:Aminotransferase%2C class I/classII %0Amethod:InterPro accession:IPR015421 description:Pyridoxal phosphate-dependent transferase%2C major domain %0Amethod:InterPro accession:IPR015422 description:Pyridoxal phosphate-dependent transferase domain 1 %0Amethod:InterPro accessi…
HCON_00092060	1155	Yes	No	No	ID=transcript:HCON_00092060;Parent=gene:HCON_00092060;Name=HCON_00092060
HCON_00163200	1156	Yes	Yes	Yes	ID=transcript:HCON_00163200;Parent=gene:HCON_00163200;Name=HCON_00163200;info=method:InterPro accession:IPR001394 description:Peptidase C19%2C ubiquitin carboxyl-terminal hydrolase %0Amethod:InterPro accession:IPR001607 description:Zinc finger%2C UBP-type %0Amethod:InterPro accession:IPR013083 description:Zinc finger%2C RING/FYVE/PHD-type %0Amethod:InterPro accession:IPR028889 description:Ubiquit…
HCON_00083310	1157	Yes	Yes	Yes	ID=transcript:HCON_00083310;Parent=gene:HCON_00083310;Name=HCON_00083310;info=method:InterPro accession:IPR001214 description:SET domain %0Amethod:InterPro accession:IPR016858 description:Class V SAM-dependent methyltransferases
HCON_00141140	1158	Yes	Yes	Yes	ID=transcript:HCON_00141140.1;Parent=gene:HCON_00141140;Name=HCON_00141140.1;info=method:InterPro accession:IPR003388 description:Reticulon
HCON_00132210	1159	Yes	No	No	ID=transcript:HCON_00132210;Parent=gene:HCON_00132210;Name=HCON_00132210;info=method:InterPro accession:IPR027918 description:Hydrolethalus syndrome protein 1%2C C-terminal domain
HCON_00021480	1160	Yes	Yes	Yes	ID=transcript:HCON_00021480;Parent=gene:HCON_00021480;Name=HCON_00021480;info=method:InterPro accession:IPR005579 description:Cgr1-like %0Amethod:InterPro accession:IPR026570 description:Coiled-coil domain-containing protein 86
HCON_00093600	1161	Yes	Yes	Yes	ID=transcript:HCON_00093600;Parent=gene:HCON_00093600;Name=HCON_00093600;info=method:InterPro accession:IPR000629 description:ATP-dependent RNA helicase DEAD-box%2C conserved site %0Amethod:InterPro accession:IPR001650 description:Helicase%2C C-terminal %0Amethod:InterPro accession:IPR011545 description:DEAD/DEAH box helicase domain %0Amethod:InterPro accession:IPR014001 description:Helicase supe…
HCON_00154670	1162	Yes	Yes	Yes	ID=transcript:HCON_00154670;Parent=gene:HCON_00154670;Name=HCON_00154670;info=method:InterPro accession:IPR004403 description:Peptide chain release factor eRF1/aRF1 %0Amethod:InterPro accession:IPR005140 description:eRF1 domain 1/Pelota-like %0Amethod:InterPro accession:IPR005141 description:eRF1 domain 2 %0Amethod:InterPro accession:IPR005142 description:eRF1 domain 3 %0Amethod:InterPro accessio…
HCON_00123900	1163	Yes	Yes	Yes	ID=transcript:HCON_00123900;Parent=gene:HCON_00123900;Name=HCON_00123900;info=method:InterPro accession:IPR012580 description:NUC153 %0Amethod:InterPro accession:IPR039754 description:Pre-rRNA-processing protein Esf1
HCON_00070710	1164	Yes	Yes	Yes	ID=transcript:HCON_00070710;Parent=gene:HCON_00070710;Name=HCON_00070710;info=method:InterPro accession:IPR001005 description:SANT/Myb domain %0Amethod:InterPro accession:IPR009057 description:Homeobox-like domain superfamily %0Amethod:InterPro accession:IPR017884 description:SANT domain
HCON_00159443	1165	Yes	Yes	Yes	ID=transcript:HCON_00159443;Parent=gene:HCON_00159443;Name=HCON_00159443;info=method:InterPro accession:IPR002048 description:EF-hand domain %0Amethod:InterPro accession:IPR011992 description:EF-hand domain pair %0Amethod:InterPro accession:IPR018247 description:EF-Hand 1%2C calcium-binding site
HCON_00153680	1166	Yes	No	No	ID=transcript:HCON_00153680;Parent=gene:HCON_00153680;Name=HCON_00153680
[truncated: 18,284 more rows]
